# Supplementary material for: Costs and cost-effectiveness of malaria control interventions - a systematic review
Source: Malar J. 2011 Nov 3;10:337. doi: 10.1186/1475-2875-10-337 (PMC3229472; doi:10.1186/1475-2875-10-337)
Supplement: Additional file 1 — CostReview. Excel spreadsheet containing detailed information costing studies reviewed. [file 1475-2875-10-337-S1.XLSX]

## Sheet: PubMed Search
Title	Authors	PubMed ID	Malaria	Cost	Abstract	Paper
Reproduction-longevity trade-off in Anopheles gambiae (Diptera: Culicidae).	Dao A, Kassogue Y, Adamou A, Diallo M, Yaro AS, Traore SF, Lehmann T.	20939369	1	0
Cost effectiveness of OptiMal(R) rapid diagnostic test for malaria in remote areas of the Amazon Region, Brazil.	Fernandes de Oliveira MR, de Castro Gomes A, Toscano CM.	20937094	1	1	1	1
Improving educational achievement and anaemia of school children: design of a cluster randomised trial of school-based malaria prevention and enhanced literacy instruction in Kenya.	Brooker S, Okello G, Njagi K, Dubeck MM, Halliday KE, Inyega H, Jukes MCh.	20929566	1	0
Past, present and future research directions with Pichia anomala.	Passoth V, Olstorpe M, Schnürer J.	20924674	0
Predicting the unmet need for biologically targeted coverage of insecticide-treated nets in Kenya.	Noor AM, Alegana VA, Patil AP, Snow RW.	20889879	1	0
A mathematical model for antimalarial drug resistance.	Tchuenche JM, Chiyaka C, Chan D, Matthews A, Mayer G.	20884768	1	0
Mosquito-borne illnesses in travelers: a review of risk and prevention.	Mirzaian E, Durham MJ, Hess K, Goad JA.	20874041	1	0
Drug combinations for visceral leishmaniasis.	Olliaro PL.	20871400	0
Achieving the health MDGs: country ownership in four steps.	Ghebreyesus TA.	20864154	0
Long synthetic peptides for the production of vaccines and drugs: a technological platform coming of age.	Corradin G, Kajava AV, Verdini A.	20861510	0
Cost-effectiveness analysis of malaria chemoprophylaxis for travellers to West-Africa.	Widmer LL, Blank PR, Van Herck K, Hatz C, Schlagenhauf P.	20860809	1	1	0
Who gets prompt access to artemisinin-based combination therapy? A prospective community-based study in children from rural Kilosa, Tanzania.	Simba DO, Warsame M, Kakoko D, Mrango Z, Tomson G, Premji Z, Petzold M.	20856897	1	0
Countdown to 2015: assessment of official development assistance to maternal, newborn, and child health, 2003-08.	Pitt C, Greco G, Powell-Jackson T, Mills A.	20850869	0
Treating uncomplicated malaria in children: comparing artemisinin-based combination therapies.	Yeka A, Harris JC.	20844433	1	0
Evaluating the relevance of disability weights for adjusting disease-cost and comorbidity calculations at the Kigali University Teaching Hospital.	Frank V, Frank de P, Candide TN, Gustave K, Emmanuel G, Marc N.	20841790	1	1	0
Clustering of under-five mortality in Rufiji Health and Demographic Surveillance System in rural Tanzania.	Shabani J, Lutambi AM, Mwakalinga V, Masanja H.	20838634	1	0
Spatio-temporal clustering of mortality in Butajira HDSS, Ethiopia, from 1987 to 2008.	Byass P, Fantahun M, Emmelin A, Molla M, Berhane Y.	20838630	1	0
Introduction of European priority review vouchers to encourage development of new medicines for neglected diseases.	Ridley DB, Sánchez AC.	20833303	0
Rethinking breast cancer screening strategies in resource-limited settings.	Galukande M, Kiguli-Malwadde E.	20811531	0
Cost effectiveness of seasonal intermittent preventive treatment using amodiaquine & artesunate or sulphadoxine-pyrimethamine in Ghanaian children.	Conteh L, Patouillard E, Kweku M, Legood R, Greenwood B, Chandramohan D.	20808923	1	1	1	1
An economic evaluation of home management of malaria in Uganda: an interactive Markov model.	Lubell Y, Mills AJ, Whitty CJ, Staedke SG.	20805977	1	1	1	1
Social marketing and the fight against malaria in Africa: population services international (PSI) and insecticide treated nets (ITNS).	Omona J.	20803927	1	1	1	x
Asking people directly about preferred health-seeking behaviour yields invalid response: an experiment in south-east Nigeria.	Onwujekwe O, Chukwuogo O, Ezeoke U, Uzochukwu B, Eze S.	20739332	0
Community directed approach beyond ivermectin in Tanzania: a promising mechanism for the delivery of complex health interventions.	Mutalemwa P, Kisinza WN, Kisoka WJ, Kilima S, Njau J, Tenu F, Nkya T, Magesa SM.	20734708	0
[Operation to promote use of long-lasting insecticidal nets (LLIN) in French Guiana in 2006: design, implementation and results]	Mansotte F, Ravachol F, Carlisi R, Caudal J, Pinchon S, Maison D.	20734592	1	1	1	x
The President's Global Health Initiative.	Gostin LO, Mok EA.	20716742	0
Examining appropriate diagnosis and treatment of malaria: availability and use of rapid diagnostic tests and artemisinin-based combination therapy in public and private health facilities in south east Nigeria.	Uzochukwu BS, Chiegboka LO, Enwereuzo C, Nwosu U, Okorafor D, Onwujekwe OE, Uguru NP, Sibeudu FT, Ezeoke OP.	20712876	0
Donors lose faith in Zambian Health Ministry.	Usher AD.	20700906	0
Correlation of hepatitis C RNA and serum alanine aminotransferase in hepatitis B and C seronegative healthy blood donors.	Ali N, Moiz B, Moatter T, Ahmed S, Adil SN, Khurshid M.	20699507	0
Perceptions on the use of insecticide treated nets in parts of the Imo River Basin, Nigeria: implications for preventing malaria in pregnancy.	Chukwuocha UM, Dozie IN, Onwuliri CO, Ukaga CN, Nwoke BE, Nwankwo BO, Nwoke EA, Nwaokoro JC, Nwoga KS, Udujih OG, Iwuala CC, Ohaji ET, Morakinyo OM, Adindu BC.	20695144	1	0
The Global Fund: replenishment and redefinition.	Ghebreyesus TA.	20692525	0
The price of success.	Laurance J.	20692517	0
What would PCR assessment change in the management of fevers in a malaria endemic area? A school-based study in Benin in children with and without fever.	Faucher JF, Aubouy A, Béhéton T, Makoutode P, Abiou G, Doritchamou J, Houzé P, Ouendo E, Deloron P, Cot M.	20691048	1	0
Demand for malaria drug soars.	Van Noorden R.	20686539	1	1	0
Ownership and usage of insecticide-treated bed nets after free distribution via a voucher system in two provinces of Mozambique.	Macedo de Oliveira A, Wolkon A, Krishnamurthy R, Erskine M, Crenshaw DP, Roberts J, Saúte F.	20684764	1	1	1	0
Economic evaluation of point-of-care diagnostic technologies for infectious diseases.	Loubiere S, Moatti JP.	20670289	1	1	1	1
Which family members use the best nets? An analysis of the condition of mosquito nets and their distribution within households in Tanzania.	Tsuang A, Lines J, Hanson K.	20663143	1	1	0
Household demand for insecticide-treated bednets in Tanzania and policy options for increasing uptake.	Gingrich CD, Hanson KG, Marchant TJ, Mulligan JA, Mponda H.	20660208	1	1	1	0
Refractive-index-based screening of membrane-protein-mediated transfer across biological membranes.	Brändén M, Tabaei SR, Fischer G, Neutze R, Höök F.	20655840	0
Burden of non-sexually transmitted infections on adolescent growth and development in the developing world.	Di Pentima C.	20653210	0
A progressive declining in the burden of malaria in north-eastern Tanzania.	Mmbando BP, Vestergaard LS, Kitua AY, Lemnge MM, Theander TG, Lusingu JP.	20650014	1	0
Potential benefits, limitations and target product-profiles of odor-baited mosquito traps for malaria control in Africa.	Okumu FO, Govella NJ, Moore SJ, Chitnis N, Killeen GF.	20644731	1	0
Integrated surveys of neglected tropical diseases in southern Sudan: how much do they cost and can they be refined?	Kolaczinski JH, Hanson K, Robinson E, Picon D, Sabasio A, Mpakateni M, Lado M, Moore S, Petty N, Brooker S.	20644619	1	0
Knowledge and treatment practices of malaria among mothers and caregivers of children in an urban slum in Jos, Nigeria.	Daboer JC, John C, Jamda AM, Chingle MP, Ogbonna C.	20642086	1	0
Type 2 diabetes mellitus and obesity in sub-Saharan Africa.	Tuei VC, Maiyoh GK, Ha CE.	20641142	0
Changes in the burden of malaria in sub-Saharan Africa.	O'Meara WP, Mangeni JN, Steketee R, Greenwood B.	20637696	1	0
[Delocalized meeting of the Société de pathologie exotique: "The Global Fund to Fight AIDS, Tuberculosis and Malaria: issues and challenges in Africa". 12-13 October 2009, Libreville, Gabon]	Gay-Andrieu F.	20635461	1	0
CRIMALDDI: a co-ordinated, rational, and integrated effort to set logical priorities in anti-malarial drug discovery initiatives.	Boulton IC, Nwaka S, Bathurst I, Lanzer M, Taramelli D, Vial H, Doerig C, Chibale K, Ward SA.	20626844	1	0
Principal component analysis of socioeconomic factors and their association with malaria in children from the Ashanti Region, Ghana.	Krefis AC, Schwarz NG, Nkrumah B, Acquah S, Loag W, Sarpong N, Adu-Sarkodie Y, Ranft U, May J.	20626839	1	1	0
A pharmacy too far? Equity and spatial distribution of outcomes in the delivery of subsidized artemisinin-based combination therapies through private drug shops.	Cohen JM, Sabot O, Sabot K, Gordon M, Gross I, Bishop D, Odhiambo M, Ipuge Y, Ward L, Mwita A, Goodman C.	20594372	1	1	1	1
Estimating the number of paediatric fevers associated with malaria infection presenting to Africa's public health sector in 2007.	Gething PW, Kirui VC, Alegana VA, Okiro EA, Noor AM, Snow RW.	20625548	1	0
Soft targets or partners in health? Retail pharmacies and their role in Tanzania's malaria control program.	Kamat VR, Nyato DJ.	20621751	1	1	0
Community-directed interventions for priority health problems in Africa: results of a multicountry study.	CDI Study Group.	20616970	0
Battling a scourge. Malaria has plagued us for centuries but a new model for global aid could change the game.	Perry A.	20607959	1	0
Treatment of visceral leishmaniasis.	Moore EM, Lockwood DN.	20606971	0
Cost savings with rapid diagnostic tests for malaria in low-transmission areas: evidence from Dar es Salaam, Tanzania.	Yukich J, D'Acremont V, Kahama J, Swai N, Lengeler C.	20595479	1	1	1	1
Control of malaria.	Kar S, Kar S.	20592740	1	0
Primaquine administration after falciparum malaria treatment in malaria hypoendemic areas with high incidence of falciparum and vivax mixed infection: pros and cons.	Wilairatana P, Tangpukdee N, Kano S, Krudsood S.	20585537	1	0
Effect of incentives on insecticide-treated bed net use in sub-Saharan Africa: a cluster randomized trial in Madagascar.	Krezanoski PJ, Comfort AB, Hamer DH.	20579392	1	1	0
The effect of protest zeros on estimates of willingness to pay in healthcare contingent valuation analysis.	Fonta WM, Ichoku HE, Kabubo-Mariara J.	20578778	0
The development of artemisinin resistance in malaria: reasons and solutions.	Chrubasik C, Jacobson RL.	20578122	1	0
WHO policy development processes for a new vaccine: case study of malaria vaccines.	Milstien J, Cárdenas V, Cheyne J, Brooks A.	20576114	1	0
Effect of repeated exposure to Plasmodium relictum (lineage SGS1) on infection dynamics in domestic canaries.	Cellier-Holzem E, Esparza-Salas R, Garnier S, Sorci G.	20570591	1	0
System effectiveness of a targeted free mass distribution of long lasting insecticidal nets in Zanzibar, Tanzania.	Beer N, Ali AS, de Savigny D, Al-Mafazy AW, Ramsan M, Abass AK, Omari RS, Björkman A, Källander K.	20565860	1	1	0
The cost-effectiveness of intermittent preventive treatment for malaria in infants in Sub-Saharan Africa.	Conteh L, Sicuri E, Manzi F, Hutton G, Obonyo B, Tediosi F, Biao P, Masika P, Matovu F, Otieno P, Gosling RD, Hamel M, Odhiambo FO, Grobusch MP, Kremsner PG, Chandramohan D, Aponte JJ, Egan A, Schellenberg D, Macete E, Slutsker L, Newman RD, Alonso P, Menéndez C, Tanner M.	20559558	1	1	1	1
Comparison of the novel Partec rapid malaria test to the conventional Giemsa stain and the gold standard real-time PCR.	Nkrumah B, Agyekum A, Acquah SE, May J, Tannich E, Brattig N, Nguah SB, von Thien H, Adu-Sarkodie Y, Huenger F.	20554822	1	1	0
Determinants of anemia among young children in rural India.	Pasricha SR, Black J, Muthayya S, Shet A, Bhat V, Nagaraj S, Prashanth NS, Sudarshan H, Biggs BA, Shet AS.	20547647	1	0
Knowledge and reported practices of men and women on maternal and child health in rural Guinea Bissau: a cross sectional survey.	King R, Mann V, Boone PD.	20529322	0
Novel ellipsoid spatial analysis for determining malaria risk at the village level.	Lek-Uthai U, Sangsayan J, Kachenchart B, Kulpradit K, Sujirarat D, Honda K.	20525499	1	0
Use of HRP-2-based rapid diagnostic test for Plasmodium falciparum malaria: assessing accuracy and cost-effectiveness in the villages of Dielmo and Ndiop, Senegal.	Ly AB, Tall A, Perry R, Baril L, Badiane A, Faye J, Rogier C, Touré A, Sokhna C, Trape JF, Michel R.	20525322	1	1	1	1
The economic costs of malaria in four Kenyan districts: do household costs differ by disease endemicity?	Chuma J, Okungu V, Molyneux C.	20515508	1	1	1	1
Artemisinin combination therapy for vivax malaria.	Douglas NM, Anstey NM, Angus BJ, Nosten F, Price RN.	20510281	1	0
A situational analysis of pharmacovigilance plans in the Global Fund Malaria and U.S. President's Malaria Initiative proposals.	Stergachis A, Bartlein RJ, Dodoo A, Nwokike J, Kachur SP.	20509971	1	0
New perspectives of malaria control in India under World Bank Project.	Das Gupta RK, Thakor HG, Sonal GS, Dhillon GP.	20509472	1	0
Barriers to prompt and effective malaria treatment among the poorest population in Kenya.	Chuma J, Okungu V, Molyneux C.	20507555	1	1	1	0
The death of bioethics (as we once knew it).	Macklin R.	20500758	0
What will it take to stop the needless deaths of millions of women and children each year?	Williams P.	20500439	1	0
Use of insecticide treated bed nets among pregnant women in Kilifi District, Kenya.	Njoroge FK, Kimani VN, Ongore D, Akwale WS.	20499780	1	0
Disappearance of drugs undermines Uganda's fight against malaria.	Moszynski P.	20478964	1	0
The selection landscape of malaria parasites.	Mackinnon MJ, Marsh K.	20466925	1	0
Shrinking the malaria map from the outside in.	Roberts L.	20466920	1	0
Support for global health.	Bloom BR.	20466888	0
Towards malaria risk prediction in Afghanistan using remote sensing.	Adimi F, Soebiyanto RP, Safi N, Kiang R.	20465824	1	0
Zimbabwean diabetics' beliefs about health and illness: an interview study.	Hjelm K, Mufunda E.	20462425	0
Where did all the aid go? An in-depth analysis of increased health aid flows over the past 10 years.	Piva P, Dodd R.	20454484	0
African Burkitt's lymphoma: could collaboration with HIV-1 and malaria programmes reduce the high mortality rate?	Mbulaiteye SM, Talisuna AO, Ogwang MD, McKenzie FE, Ziegler JL, Parkin DM.	20452522	1	0
Production of the 42-kDa fragment of Plasmodium falciparum merozoite surface protein 1, a leading malaria vaccine antigen, in Arabidopsis thaliana seeds.	Lau OS, Ng DW, Chan WW, Chang SP, Sun SS.	20444208	1	0
Anti-malarial market and policy surveys in sub-Saharan Africa.	Diap G, Amuasi J, Boakye I, Sevcsik AM, Pecoul B.	20423536	1	1
Bridging the gaps between research, policy and practice in low- and middle-income countries: a survey of health care providers.	Guindon GE, Lavis JN, Becerra-Posada F, Malek-Afzali H, Shi G, Yesudian CA, Hoffman SJ; Research to Policy and Practice Study Team.	20439448	0
Bayesian modelling of the effect of climate on malaria in Burundi.	Nkurunziza H, Gebhardt A, Pilz J.	20429877	1	0
Lack of awareness of problems with treatments threatens malaria control efforts.	Moszynski P.	20423972	1	0
Alternative strategies to reduce maternal mortality in India: a cost-effectiveness analysis.	Goldie SJ, Sweet S, Carvalho N, Natchu UC, Hu D.	20421922	1	1	0
Adulticidal activity of essential oil of Lantana camara leaves against mosquitoes.	Dua VK, Pandey AC, Dash AP.	20418559	1	0
Malaria in children.	Crawley J, Chu C, Mtove G, Nosten F.	20417858	1	0
Malaria 2010: more ambition and accountability please.	[No authors listed]	20417837	1	0
Malaria and primary education in Mali: a longitudinal study in the village of Donéguébougou.	Thuilliez J, Sissoko MS, Toure OB, Kamate P, Berthélemy JC, Doumbo OK.	20413198	1	0
Costs and effects of two public sector delivery channels for long-lasting insecticidal nets in Uganda.	Kolaczinski JH, Kolaczinski K, Kyabayinze D, Strachan D, Temperley M, Wijayanandana N, Kilian A.	20406448	1	1	1	1
Rural health centres, communities and malaria case detection in Zambia using mobile telephones: a means to detect potential reservoirs of infection in unstable transmission conditions.	Kamanga A, Moono P, Stresman G, Mharakurwa S, Shiff C.	20398318	1	0
Organizational integrity of entities that are implementing programs and activities under the Leadership Act. Final rule.	U.S. Department of Health and Human Services.	20387319	0
Ethnopharmacological use of herbal remedies for the treatment of malaria in the Dangme West District of Ghana.	Asase A, Akwetey GA, Achel DG.	20382213	1	0
Should new antimalarial drugs be subsidized?	Laxminarayan R, Parry IW, Smith DL, Klein EY.	20381182	1	1	0
Determining utility values related to malaria and malaria chemoprophylaxis.	McCarthy AE, Coyle D.	20380717	1	1	0
[The Global Fund to fight HIV/AIDS, TB and Malaria 5-y: evaluation policy issues]	Kerouedan D.	20376595	1	0
Biological cost of tolerance to heavy metals in the mosquito Anopheles gambiae.	Mireji PO, Keating J, Hassanali A, Mbogo CM, Muturi MN, Githure JI, Beier JC.	20374478	1	0
Syndromic diagnosis of malaria in rural Sierra Leone and proposed additions to the national integrated management of childhood illness guidelines for fever.	Nnedu ON, Rimel B, Terry C, Jalloh-Vos H, Baryon B, Bausch DG.	20348493	1	1	0
[The Global Fund to fight HIV/AIDS, TB and malaria policy issues]	Kerouedan D.	20337110	1	0
The molecular mechanism of action of artemisinin--the debate continues.	O'Neill PM, Barton VE, Ward SA.	20336009	1	0
Wildlife service plans for a warmer world.	Fang J.	20237531	0
Malaria vaccine: the pros and cons.	Saleh JA, Yusuph H, Zailani SB, Aji B.	20232750	1	0
The Global Fund: replenishment and redefinition in 2010.	[No authors listed]	20226967	0
Moving toward hematological predictors of disease severity in malaria: going with the flow.	Shankar AH, Fawzi WW.	20201087	1	0
Strategies for diagnosis and treatment of suspected leptospirosis: a cost-benefit analysis.	Suputtamongkol Y, Pongtavornpinyo W, Lubell Y, Suttinont C, Hoontrakul S, Phimda K, Losuwanaluk K, Suwancharoen D, Silpasakorn S, Chierakul W, Day N.	20186324	0
Policy development in malaria vector management in Mozambique, South Africa and Zimbabwe.		20176574	1	0
Route transition interventions: potential public health gains from reducing or preventing injecting.	Bridge J.	20167464	0
Assessment of in vivo antimalarial activity of rifampicin, isoniazide, and ethambutol combination therapy.	Aditya NP, Patankar S, Madhusudhan B.	20165870	1	0
Women's experiences and views about costs of seeking malaria chemoprevention and other antenatal services: a qualitative study from two districts in rural Tanzania.	Mubyazi GM, Bloch P, Magnussen P, Olsen ØE, Byskov J, Hansen KS, Bygbjerg IC.	20163707	1	1	1	0
Increased financial accessibility and targeted education messages could increase ownership and use of mosquito nets in Purulia District, West Bengal, India.	Biswas AK, Hutin YJ, Ramakrishnan R, Patra B, Gupte MD.	20153006	1	1	1	0
Retail sector distribution chains for malaria treatment in the developing world: a review of the literature.	Patouillard E, Hanson KG, Goodman CA.	20149246	1	1	1	0
Willingness to pay for rapid diagnostic tests for the diagnosis and treatment of malaria in southeast Nigeria: ex post and ex ante.	Uzochukwu BS, Onwujekwe OE, Uguru NP, Ughasoro MD, Ezeoke OP.	20148118	1	1	1	1
Control of pyrethroid and DDT-resistant Anopheles gambiae by application of indoor residual spraying or mosquito nets treated with a long-lasting organophosphate insecticide, chlorpyrifos-methyl.	N'Guessan R, Boko P, Odjo A, Chabi J, Akogbeto M, Rowland M.	20141626	1	0
An assessment of Lot Quality Assurance Sampling to evaluate malaria outcome indicators: extending malaria indicator surveys.	Biedron C, Pagano M, Hedt BL, Kilian A, Ratcliffe A, Mabunda S, Valadez JJ.	20139435	1	0
The global health system: lessons for a stronger institutional framework.	Moon S, Szlezák NA, Michaud CM, Jamison DT, Keusch GT, Clark WC, Bloom BR.	20126249	0
Informal payments for healthcare: differences in expenditures from consumers and providers perspectives for treatment of malaria in Nigeria.	Onwujekwe O, Dike N, Uzochukwu B, Ezeoke O.	20116125	1	1	1	1
Aid fund faces cash crunch.	Butler D.	20110960	0
Integration of control of neglected tropical diseases into health-care systems: challenges and opportunities.	Gyapong JO, Gyapong M, Yellu N, Anakwah K, Amofah G, Bockarie M, Adjei S.	20109893	0
Implementing intermittent preventive treatment in infants.	de Sousa A, Salama P, Chopra M.	20109889	1	1	0
Affordable medicines facility for malaria: reasonable or rash?	Kamal-Yanni M.	20109888	1	1	0
Countdown to 2015: comparing progress towards the achievement of the health Millennium Development Goals in Ethiopia and other sub-Saharan African countries.	Accorsi S, Bilal NK, Farese P, Racalbuto V.	20106495	0
The Multilateral Initiative on Malaria: looking back and looking ahead.	Miller LH.	20097134	1	0
Low-technology cooling box for storage of malaria RDTs and other medical supplies in remote areas.	Chanthap L, Ariey F, Socheat D, Tsuyuoka R, Bell D.	20096130	1	0
Treatment of asymptomatic carriers with artemether-lumefantrine: an opportunity to reduce the burden of malaria?	Ogutu B, Tiono AB, Makanga M, Premji Z, Gbadoé AD, Ubben D, Marrast AC, Gaye O.	20096111	1	0
Cost implications of improving malaria diagnosis: findings from north-eastern Tanzania.	Mosha JF, Conteh L, Tediosi F, Gesase S, Bruce J, Chandramohan D, Gosling R.	20090933	1	1	1	1
The global health system: linking knowledge with action--learning from malaria.	Keusch GT, Kilama WL, Moon S, Szlezák NA, Michaud CM.	20087415	1	0
Costs of insensitive acetylcholinesterase insecticide resistance for the malaria vector Anopheles gambiae homozygous for the G119S mutation.	Djogbénou L, Noel V, Agnew P.	20070891	1	1	0
Comparative field trial of alternative vector control strategies for non-domiciliated Triatoma dimidiata.	Ferral J, Chavez-Nuñez L, Euan-Garcia M, Ramirez-Sierra MJ, Najera-Vazquez MR, Dumonteil E.	20064997	1	0
Evolutionary forces on Anopheles: what makes a malaria vector?	Cohuet A, Harris C, Robert V, Fontenille D.	20056485	1	0
Chloroplast-derived vaccine antigens confer dual immunity against cholera and malaria by oral or injectable delivery.	Davoodi-Semiromi A, Schreiber M, Nalapalli S, Verma D, Singh ND, Banks RK, Chakrabarti D, Daniell H.	20051036	1	0
Fever of unknown origin in an infant with an unexpected blood film report: a case report.	Dienye PO, Gbeneol PK.	20050716	0
A summary of the literature on global hearing impairment: current status and priorities for action.	Tucci D, Merson MH, Wilson BS.	20050266	0
Global status of DDT and its alternatives for use in vector control to prevent disease.	van den Berg H.	20049114	1	0
Use and limitations of malaria rapid diagnostic testing by community health workers in war-torn Democratic Republic of Congo.	Hawkes M, Katsuva JP, Masumbuko CK.	20028563	1	1	1	1
Drug procurement, the Global Fund and misguided competition policies.	Tren R, Hess K, Bate R.	20028536	0
WHO reports progress in malaria control.	Collier R.	20026636	1	0
[Assessment of a rapid diagnostic test for malaria in rural health care facilities in Senegal]	Munier A, Diallo A, Sokhna C, Chippaux JP.	20025183	1	1	0
Modeling the risk of malaria for travelers to areas with stable malaria transmission.	Massad E, Behrens RH, Burattini MN, Coutinho FA.	20015392	1	0
Evaluation of the performance of CareStart Malaria Pf/Pv Combo rapid diagnostic test for the diagnosis of malaria in Jimma, southwestern Ethiopia.	Mekonnen Z, Ali S, Belay G, Suleman S, Chatterjee S.	20005196	1	0
A rapid malaria appraisal in the Venezuelan Amazon.	Metzger WG, Giron AM, Vivas-Martínez S, González J, Charrasco AJ, Mordmüller BG, Magris M.	20003328	1	0
A microarray-based system for the simultaneous analysis of single nucleotide polymorphisms in human genes involved in the metabolism of anti-malarial drugs.	Hodel EM, Ley SD, Qi W, Ariey F, Genton B, Beck HP.	20003204	1	0
Multiplex real-time quantitative PCR, microscopy and rapid diagnostic immuno-chromatographic tests for the detection of Plasmodium spp: performance, limit of detection analysis and quality assurance.	Khairnar K, Martin D, Lau R, Ralevski F, Pillai DR.	20003199	1	0
Development of multiplex real-time PCR assays for identification of members of the Anopheles funestus species group.	Vezenegho SB, Bass C, Puinean M, Williamson MS, Field LM, Coetzee M, Koekemoer LL.	20003184	1	0
Community health seeking practices for the management of malaria of the under-five in Bugiri District, Uganda.	Oryema-Lalobo M.	20000028	1	1	0
Tuberculosis: a new vision for the 21st century.	Small PM.	19999594	0
SIT for African malaria vectors: epilogue.	Townson H.	19917071	1	0
Health seeking behavior after fever onset in a malaria-endemic area of Malawi.	Mota RE, Lara AM, Kunkwenzu ED, Lalloo DG.	19996420	1	0
Hidden burden of malaria in Indian women.	Sharma VP.	19995437	1	0
Cost-effectiveness of a successful schistosomiasis control programme in Cambodia (1995-2006).	Croce D, Porazzi E, Foglia E, Restelli U, Sinuon M, Socheat D, Montresor A.	19962364	0
Down-regulation of hypusine biosynthesis in Plasmodium by inhibition of S-adenosyl-methionine-decarboxylase.	Blavid R, Kusch P, Hauber J, Eschweiler U, Sarite SR, Specht S, Deininger S, Hoerauf A, Kaiser A.	19949824	0
High-throughput pooling and real-time PCR-based strategy for malaria detection.	Taylor SM, Juliano JJ, Trottman PA, Griffin JB, Landis SH, Kitsa P, Tshefu AK, Meshnick SR.	19940051	1	0
ART in rural Uganda--efficient scale-up with home-based care?	Korenromp EL, Viisainen KM.	19939444	0
Cost-effectiveness analysis of rapid diagnostic test, microscopy and syndromic approach in the diagnosis of malaria in Nigeria: implications for scaling-up deployment of ACT.	Uzochukwu BS, Obikeze EN, Onwujekwe OE, Onoka CA, Griffiths UK.	19930666	1	1	1	1
Antimalarial drug development: past to present scenario.	Dhanawat M, Das N, Nagarwal RC, Shrivastava SK.	19929818	1	0
Estimating unreported malaria cases in England: a capture-recapture study.	Cathcart SJ, Lawrence J, Grant A, Quinn D, Whitty CJ, Jones J, Chiodini PL, Fraser G.	19919729	1	0
Health systems strengthening through insurance subsidies: the GFATM experience in Rwanda.	Kalk A, Groos N, Karasi JC, Girrbach E.	19917038	0
Dynamics of socioeconomic risk factors for neglected tropical diseases and malaria in an armed conflict.	Fürst T, Raso G, Acka CA, Tschannen AB, N'Goran EK, Utzinger J.	19907632	1	1	0
Reduction of malaria: one insecticide treated bednet at a time.	Callister LC.	19901704	1	0
Implications of the global financial crisis for the response to diseases of poverty within overall health sector development: the case of tuberculosis.	Maher D.	19891762	0
Are malaria treatment expenditures catastrophic to different socio-economic and geographic groups and how do they cope with payment? A study in southeast Nigeria.	Onwujekwe O, Hanson K, Uzochukwu B, Ichoku H, Ike E, Onwughalu B.	19891758	1	1	1	1
Turning neglected tropical diseases into forgotten maladies.	Musgrove P, Hotez PJ.	19887410	0
Promoting country ownership and stewardship of health programs: The global fund experience.	Atun R, Kazatchkine M.	19858945	0
Health systems exist for real people. Introduction.	El-Sadr WM, De Cock KM.	19858927	0
Synthesis of 9-anilinoacridine triazines as new class of hybrid antimalarial agents.	Kumar A, Srivastava K, Raja Kumar S, Puri SK, Chauhan PM.	19879137	1	0
Malaria control, elimination, and eradication: the role of the evolving biomedical research agenda.	Hall BF, Fauci AS.	19877843	1	0
Malaria's primate links.	Williams N.	19866548	1	0
Malaria treatment perceptions, practices and influences on provider behaviour: comparing hospitals and non-hospitals in south-east Nigeria.	Onwujekwe O, Uzochukwu B, Dike N, Uguru N, Nwobi E, Shu E.	19863803	1	1	1	0
A simplified, low-cost method for polarized light microscopy.	Maude RJ, Buapetch W, Silamut K.	19861611	1	1	0
Malaria diagnosis by a polymerase chain reaction-based assay using a pooling strategy.	Bharti AR, Letendre SL, Patra KP, Vinetz JM, Smith DM.	19861605	1	0
HLA-DR: molecular insights and vaccine design.	Stern LJ, Calvo-Calle JM.	19860674	0
The anti-malaria agent artesunate inhibits expression of vascular endothelial growth factor and hypoxia-inducible factor-1alpha in human rheumatoid arthritis fibroblast-like synoviocyte.	He Y, Fan J, Lin H, Yang X, Ye Y, Liang L, Zhan Z, Dong X, Sun L, Xu H.	19859713	1	0
Integrated mapping of neglected tropical diseases: epidemiological findings and control implications for northern Bahr-el-Ghazal State, Southern Sudan.	Sturrock HJ, Picon D, Sabasio A, Oguttu D, Robinson E, Lado M, Rumunu J, Brooker S, Kolaczinski JH.	19859537	0
Molecular identification of T. brucei s.l. in tsetse flies after long-term permanence in field traps.	Gomes J, Leão C, Ferreira F, Afonso MO, Santos C, Josenando T, Seixas J, Atouguia J, Centeno-Lima S.	19858577	0
A simple cost-effective high performance liquid chromatographic assay of sulphadoxine in whole blood spotted on filter paper for field studies.	Gbotosho GO, Happi CT, Sijuade AO, Sowunmi A, Oduola AM.	19852850	1	1	0
Habitat stability and occurrences of malaria vector larvae in western Kenya highlands.	Himeidan YE, Zhou G, Yakob L, Afrane Y, Munga S, Atieli H, El-Rayah el-A, Githeko AK, Yan G.	19845968	1	0
Ongoing challenges in the management of malaria.	Kokwaro G.	19818169	1	0
FlexiChip package: an universal microarray with a dedicated analysis software for high-thoughput SNPs detection linked to anti-malarial drug resistance.	Steenkeste N, Dillies MA, Khim N, Sismeiro O, Chy S, Lim P, Crameri A, Bouchier C, Mercereau-Puijalon O, Beck HP, Imwong M, Dondorp AM, Socheat D, Rogier C, Coppée JY, Ariey F.	19828052	1	0
Cost is killing patients: subsidising effective antimalarials.	Talisuna A, Grewal P, Rwakimari JB, Mukasa S, Jagoe G, Banerji J.	19819377	1	1	1	0
Insecticide-treated nets usage and malaria episodes among boarding students in Zaria, northern Nigeria.	Aliyu AA, Alti-Mu'azu M.	19805937	1	0
Analysis of the direct and indirect costs of treatment of imported malaria in the Slovak Republic.	Svihrova V, Szilagyiova M, Krkoska D, Simekova K, Hudeckova H, Avdicova M.	19802471	1	1	0
Obstetric ultrasound scanning by local health workers in a refugee camp on the Thai-Burmese border.	Rijken MJ, Lee SJ, Boel ME, Papageorghiou AT, Visser GH, Dwell SL, Kennedy SH, Singhasivanon P, White NJ, Nosten F, McGready R.	19790099	0
Malaria preventive measures, health care seeking behaviour and malaria burden in different epidemiological settings in Sudan.	Mustafa HS, Malik EM, Tuok HT, Mohamed AA, Julla AI, Bassili A.	19788718	1	0
Window screening, ceilings and closed eaves as sustainable ways to control malaria in Dar es Salaam, Tanzania.	Ogoma SB, Kannady K, Sikulu M, Chaki PP, Govella NJ, Mukabana WR, Killeen GF.	19785779	1	0
Utilisation of laboratory services by health workers in a district hospital in Malawi.	Mepham SO, Squire SB, Chisuwo L, Kandulu J, Bates I.	19783724	0
Vaccination with recombinant Plasmodium vivax MSP-10 formulated in different adjuvants induces strong immunogenicity but no protection.	Giraldo MA, Arevalo-Pinzon G, Rojas-Caraballo J, Mongui A, Rodriguez R, Patarroyo MA.	19782110	1	0
Priorities in research and development of vaccines against Plasmodium vivax malaria.	Brown GV, Moorthy VS, Reed Z, Mendis K, Arévalo-Herrera M, Alonso P; WHO MALVAC committee.	19761835	1	0
Traditional antimalarial phytotherapy remedies in herbal markets in southern Ghana.	Asase A, Oppong-Mensah G.	19761827	1	0
Malaria vaccine: latest update and challenges ahead.	Chattopadhyay R, Kumar S.	19761036	1	0
Misdiagnosis of an imported case of malaria caused by Plasmodium falciparum.	Hussain WM, Bukhari SZ, Fatani MI, Karima TM, Madani TA, Badreddine S.	19755740	1	0
Hybrid drugs for malaria.	Walsh JJ, Bell A.	19754373	1	0
Malaria management: past, present, and future.	Enayati A, Hemingway J.	19754246	1	0
Comparative cost analysis of insecticide-treated net delivery strategies: sales supported by social marketing and free distribution through antenatal care.	De Allegri M, Marschall P, Flessa S, Tiendrebéogo J, Kouyaté B, Jahn A, Müller O.	19752178	1	1	1	1
Genetics and the general physician: insights, applications and future challenges.	Knight JC.	19737788	0
Innovating for impact: the Affordable Medicines Facility-malaria (AMFm).	Adeyi O, Atun R.	19734866	0
Inequities in incidence, morbidity and expenditures on prevention and treatment of malaria in southeast Nigeria.	Uguru NP, Onwujekwe OE, Uzochukwu BS, Igiliegbe GC, Eze SB.	19732462	1	1	1	1
The blood donor in sub-Saharan Africa: a review.	Tagny CT, Owusu-Ofori S, Mbanya D, Deneys V.	19725906	0
Imported malaria in United Arab Emirates: evaluation of a new DNA extraction technique using nested PCR.	Sultan DM, Khalil MM, Abdouh AS, Doleh WF, Al Muthanna AA.	19724695	1	0
Piloting the global subsidy: the impact of subsidized artemisinin-based combination therapies distributed through private drug shops in rural Tanzania.	Sabot OJ, Mwita A, Cohen JM, Ipuge Y, Gordon M, Bishop D, Odhiambo M, Ward L, Goodman C.	19724644	1	1	1	1
12th Annual Conference on Vaccine Research.	O'Brien J.	19722886	0
Cost-effectiveness of adding bed net distribution for malaria prevention to antenatal services in Kinshasa, Democratic Republic of the Congo.	Becker-Dreps SI, Biddle AK, Pettifor A, Musuamba G, Imbie DN, Meshnick S, Behets F.	19706921	1	1	1	1
A unique 45-amino-acid region in the toprim domain of Plasmodium falciparum gyrase B is essential for its activity.	Dar A, Prusty D, Mondal N, Dhar SK.	19700639	1	0
Health research oversight in Africa.	Noor RA.	19698692	0
The 10/90 gap in sub-Saharan Africa: resolving inequities in health research.	Kilama WL.	19695211	0
[Cost-effectiveness ratio of using rapid tests for malaria diagnosis in the Peruvian Amazon]	Rosas Aguirre AM, Llanos Zavalaga LF, Trelles de Belaunde M.	19695126	1	1	1	1	Spanish
From research to control: Translating research findings into health policies, operational guidelines and health products.	Kilama W.	19686696	0
The ethics of improving African traditional medical practice: scientific or African traditional research methods?	Nyika A.	19682966	0
Addressing the malaria drug resistance challenge using flow cytometry to discover new antimalarials.	Grimberg BT, Jaworska MM, Hough LB, Zimmerman PA, Phillips JG.	19666223	1	0
Professional ethics: an overview from health research ethics point of view.	Nyika A.	19665439	0
Defining the relationship between Plasmodium falciparum parasite rate and clinical disease: statistical models for disease burden estimation.	Patil AP, Okiro EA, Gething PW, Guerra CA, Sharma SK, Snow RW, Hay SI.	19656373	1	0
Global strategies to reduce the price of antiretroviral medicines: evidence from transactional databases.	Waning B, Kaplan W, King AC, Lawrence DA, Leufkens HG, Fox MP.	19649366	0
Economic crisis threatens AIDS fight.	[No authors listed]	19645076	0
Treatment of malaria from monotherapy to artemisinin-based combination therapy by health professionals in rural health facilities in southern Cameroon.	Sayang C, Gausseres M, Vernazza-Licht N, Malvy D, Bley D, Millet P.	19640283	1	0
Sustainable developments. Good news on malaria control.	Sachs JD.	19634559	1	0
Maintaining momentum for malaria elimination.	[No authors listed]	19632479	1	0
Seasonal fluctuation of drug-resistant malaria parasites: a sign of fitness cost.	Babiker HA.	19632155	1	0
Acceptability, willing to purchase and use long lasting insecticide treated mosquito nets in Orissa State, India.	Gunasekaran K, Sahu SS, Vijayakumar KN, Jambulingam P.	19631186	1	1	1	1
The Schistosomiasis Control Initiative (SCI): rationale, development and implementation from 2002-2008.	Fenwick A, Webster JP, Bosque-Oliva E, Blair L, Fleming FM, Zhang Y, Garba A, Stothard JR, Gabrielli AF, Clements AC, Kabatereine NB, Toure S, Dembele R, Nyandindi U, Mwansa J, Koukounari A.	19631008	0
Immunophoretic rapid diagnostic tests as a source of immunoglobulins for estimating malaria sero-prevalence and transmission intensity.	Williams GS, Mweya C, Stewart L, Mtove G, Reyburn H, Cook J, Corran PH, Riley EM, Drakeley CJ.	19624812	1	0
Mobile phone based clinical microscopy for global health applications.	Breslauer DN, Maamari RN, Switz NA, Lam WA, Fletcher DA.	19623251	0
Focusing on quality patient care in the new global subsidy for malaria medicines.	Moon S, Pérez Casas C, Kindermans JM, de Smet M, von Schoen-Angerer T.	19621068	1	0
An informatics model for guiding assembly of telemicrobiology workstations for malaria collaborative diagnostics using commodity products and open-source software.	Suhanic W, Crandall I, Pennefather P.	19615074	1	0
Complexity, cofactors, and the failure of AIDS policy in Africa.	Stillwaggon E.	19591693	0
Household ownership and use of insecticide treated nets among target groups after implementation of a national voucher programme in the United Republic of Tanzania: plausibility study using three annual cross sectional household surveys.	Hanson K, Marchant T, Nathan R, Mponda H, Jones C, Bruce J, Mshinda H, Schellenberg JA.	19574316	1	1	1	1
2La chromosomal inversion enhances thermal tolerance of Anopheles gambiae larvae.	Rocca KA, Gray EM, Costantini C, Besansky NJ.	19573238	1	0
Tracking and decomposing health and disease inequality in Thailand.	Yiengprugsawan V, Lim LL, Carmichael GA, Seubsman SA, Sleigh AC.	19560371	0
Affordable medicines facility for malaria.	Bate R, Hess K.	19555897	1	1	0
US is now "past the rhetoric" in fighting malaria worldwide.	Roehr B.	19546132	1	0
[Evaluation of vector control techniques: an economic approach]	Audibert M.	19545044	1	1	1	0	French
Indoor residual spraying of DDT for malaria control.	Chen HH, Chen AL.	19542027	1	0
Expert group calls for more funding to tackle malaria.	Watson R.	19541703	1	0
Towards a global fund for the health MDGs?	Bermejo A.	19541034	0
Towards a global fund for the health MDGs?	Epstein H.	19541033	0
Delivering new malaria drugs through grassroots private sector.	Chiguzo AN, Mugo RW, Wacira DG, Mwenda JM, Njuguna EW.	19537414	1	0
Comparison of deltamethrin as indoor residual spray or on insecticide treated nets for mosquito control in Lake Chilwa.	Pemba DF, Bandason E, Namangale J.	19537405	1	0
Use of drugs, perceived drug efficacy and preferred providers for febrile children: implications for home management of fever.	Rutebemberwa E, Nsabagasani X, Pariyo G, Tomson G, Peterson S, Kallander K.	19523220	1	1	1	0
Simulation of the cost-effectiveness of malaria vaccines.	Tediosi F, Maire N, Penny M, Studer A, Smith TA.	19505328	1	1	1	1
Multi-locus assortment (MLA) for transgene dispersal and elimination in mosquito populations.	Rasgon JL.	19503813	1	0
Larvicidal activity of neem oil (Azadirachta indica) formulation against mosquitoes.	Dua VK, Pandey AC, Raghavendra K, Gupta A, Sharma T, Dash AP.	19500429	1	0
From malaria control to eradication: The WHO perspective.	Mendis K, Rietveld A, Warsame M, Bosman A, Greenwood B, Wernsdorfer WH.	19497083	1	0
Integration of insecticide-treated net distribution into routine immunization services in Malawi: a pilot study.	Mathanga DP, Luman ET, Campbell CH, Silwimba C, Malenga G.	19497078	1	0
Factors influencing adherence to referral advice following pre-referral treatment with artesunate suppositories in children in rural Tanzania.	Simba DO, Warsame M, Kimbute O, Kakoko D, Petzold M, Tomson G, Premji Z, Gomes M.	19497077	1	0
Prizes and parasites: incentive models for addressing Chagas disease.	Crager SE, Price M.	19493074	0
The effects of global health initiatives on country health systems: a review of the evidence from HIV/AIDS control.	Biesma RG, Brugha R, Harmer A, Walsh A, Spicer N, Walt G.	19491291	0
Impaired fitness of drug-resistant malaria parasites: evidence and implication on drug-deployment policies.	Babiker HA, Hastings IM, Swedberg G.	19485798	1	0
Potential of integrated continuous surveys and quality management to support monitoring, evaluation, and the scale-up of health interventions in developing countries.	Rowe AK.	19478260	0
Effect of malaria rapid diagnostic tests on the management of uncomplicated malaria with artemether-lumefantrine in Kenya: a cluster randomized trial.	Skarbinski J, Ouma PO, Causer LM, Kariuki SK, Barnwell JW, Alaii JA, de Oliveira AM, Zurovac D, Larson BA, Snow RW, Rowe AK, Laserson KF, Akhwale WS, Slutsker L, Hamel MJ.	19478249	1	1	0
Impact of ministry of health interventions on private medicine retailer knowledge and practices on anti-malarial treatment in Kenya.	Abuya T, Fegan G, Rowa Y, Karisa B, Ochola S, Mutemi W, Marsh V.	19478247	1	1	0
Marked increase in child survival after four years of intensive malaria control.	Kleinschmidt I, Schwabe C, Benavente L, Torrez M, Ridl FC, Segura JL, Ehmer P, Nchama GN.	19478243	1	0
Good news in malaria control... now what?	Steketee RW.	19478241	1	0
Requirements for diagnosis of malaria at different levels of the laboratory network in Africa.	Long EG.	19461094	1	0
Laboratory challenges in the scaling up of HIV, TB, and malaria programs: The interaction of health and laboratory systems, clinical research, and service delivery.	Birx D, de Souza M, Nkengasong JN.	19461092	1	0
The global fight against HIV/AIDS, tuberculosis, and malaria: current status and future perspectives.	Vitoria M, Granich R, Gilks CF, Gunneberg C, Hosseini M, Were W, Raviglione M, De Cock KM.	19461091	1	0
How equitable is bed net ownership and utilisation in Tanzania? A practical application of the principles of horizontal and vertical equity.	Matovu F, Goodman C, Wiseman V, Mwengee W.	19460153	1	1	1	1
Identification of malaria hot spots for focused intervention in tribal state of India: a GIS based approach.	Srivastava A, Nagpal BN, Joshi PL, Paliwal JC, Dash AP.	19457227	1	0
Malaria control in the municipality of San Esteban, Honduras.	Bell CE, Slutsker L, Beach RF, Foster SO, Jimenez G, Sarmiento ME.	19454148	1	0
Rapid mapping of schistosomiasis and other neglected tropical diseases in the context of integrated control programmes in Africa.	Brooker S, Kabatereine NB, Gyapong JO, Stothard JR, Utzinger J.	19450373	0
Valuing climate change impacts on human health: empirical evidence from the literature.	Markandya A, Chiabai A.	19440414	0
Moving candidate vaccines into development from research: lessons from HIV.	Sullivan M.	19434070	0
The Bill & Melinda Gates Foundation's grant-making programme for global health.	McCoy D, Kembhavi G, Patel J, Luintel A.	19427959	0
Low efficacy of chloroquine: time to switchover to artemisinin-based combination therapy for falciparum malaria in India.	Valecha N, Joshi H, Mallick PK, Sharma SK, Kumar A, Tyagi PK, Shahi B, Das MK, Nagpal BN, Dash AP.	19426658	1	0
Malaria prevention in north-eastern Tanzania: patterns of expenditure and determinants of demand at the household level.	McElroy B, Wiseman V, Matovu F, Mwengee W.	19422704	1	1	1	1
Early rectal artesunate administration: a life-saver in remote areas?	Grobusch MP.	19416009	1	0
Efficacy of Aquatain, a monomolecular surface film, against the malaria vectors Anopheles stephensi and An. gambiae s.s. in the laboratory.	Bukhari T, Knols BG.	19407120	1	0
The global portfolio of new antimalarial medicines under development.	Olliaro P, Wells TN.	19404247	1	0
Community directed interventions for malaria, tuberculosis and vitamin A in onchocerciasis endemic districts of Tanzania.	Kisinza WN, Kisoka WJ, Mutalemwa PP, Njau J, Tenu F, Nkya T, Kilima SP, Magesa SM.	19402585	1	0
A retrospective analysis of the change in anti-malarial treatment policy: Peru.	Williams HA, Vincent-Mark A, Herrera Y, Chang OJ.	19400953	1	0
The role of rapid diagnostic tests in managing malaria.	Bisoffi Z, Gobbi F, Angheben A, Van den Ende J.	19399160	1	0
Influence of rapid malaria diagnostic tests on treatment and health outcome in fever patients, Zanzibar: a crossover validation study.	Msellem MI, Mårtensson A, Rotllant G, Bhattarai A, Strömberg J, Kahigwa E, Garcia M, Petzold M, Olumese P, Ali A, Björkman A.	19399156	1	0
Resistance to the Affordable Medicines Facility for malaria?	[No authors listed]	19394517	1	1	0
High retention and appropriate use of insecticide-treated nets distributed to HIV-affected households in Rakai, Uganda: results from interviews and home visits.	Cohee L, Mills LA, Kagaayi J, Jacobs I, Galiwango R, Ludigo J, Ssekasanvu J, Reynolds SJ.	19383173	1	0
New funding mechanism is launched to combat malaria.	Moszynski P.	19380401	1	0
Ace-1 duplication in Anopheles gambiae: a challenge for malaria control.	Djogbénou L, Labbé P, Chandre F, Pasteur N, Weill M.	19374767	1	0
Equity and coverage of insecticide-treated bed nets in an area of intense transmission of Plasmodium falciparum in Tanzania.	Bernard J, Mtove G, Mandike R, Mtei F, Maxwell C, Reyburn H.	19371415	1	0
Bed net use and associated factors in a rice farming community in Central Kenya.	Ng'ang'a PN, Jayasinghe G, Kimani V, Shililu J, Kabutha C, Kabuage L, Githure J, Mutero C.	19371407	1	0
Home management of malaria with artemether-lumefantrine compared with standard care in urban Ugandan children: a randomised controlled trial.	Staedke SG, Mwebaza N, Kamya MR, Clark TD, Dorsey G, Rosenthal PJ, Whitty CJ.	19362361	1	0
Malaria overdiagnosis and burden of malaria misdiagnosis in the suburbs of central Sudan: special emphasis on artemisinin-based combination therapy era.	A-Elgayoum SM, El-Feki Ael-K, Mahgoub BA, El-Rayah el-A, Giha HA.	19362256	1	0
Enhanced antimalarial effects of chloroquine by aqueous Vernonia amygdalina leaf extract in mice infected with chloroquine resistant and sensitive Plasmodium berghei strains.	Iwalokun BA.	19357729	1	0
Community-based environmental management for malaria control: evidence from a small-scale intervention in Dar es Salaam, Tanzania.	Castro MC, Tsuruta A, Kanamori S, Kannady K, Mkude S.	19356246	1	0
Cost-effectiveness analysis of the available strategies for diagnosing malaria in outpatient clinics in Zambia.	Chanda P, Castillo-Riquelme M, Masiye F.	19356225	1	1	1	1
A comparative study of blood smear, QBC and antigen detection for diagnosis of malaria.	Parija SC, Dhodapkar R, Elangovan S, Chaya DR.	19332912	1	0
Costs and cost-effectiveness of vector control in Eritrea using insecticide-treated bed nets.	Yukich JO, Zerom M, Ghebremeskel T, Tediosi F, Lengeler C.	19331664	1	1	1	1
Pathways to malaria persistence in remote central Vietnam: a mixed-method study of health care and the community.	Morrow M, Nguyen QA, Caruana S, Biggs BA, Doan NH, Nong TT.	19309519	1	0
Concentration and drug prices in the retail market for malaria treatment in rural Tanzania.	Goodman C, Kachur SP, Abdulla S, Bloland P, Mills A.	19301420	1	1	1	1
Eliminating neglected diseases in poor countries: a conversation with Andrew Witty. Interview by Susan Dentzer.	Witty A.	19299425	0
Application of pharmacogenomics to malaria: a holistic approach for successful chemotherapy.	Mehlotra RK, Henry-Halldin CN, Zimmerman PA.	19290792	1	0
Utilization of public or private health care providers by febrile children after user fee removal in Uganda.	Rutebemberwa E, Pariyo G, Peterson S, Tomson G, Kallander K.	19284673	1	0
Caspar controls resistance to Plasmodium falciparum in diverse anopheline species.	Garver LS, Dong Y, Dimopoulos G.	19282971	1	0
Albumin is a blood product too - is it safe for all patients?	Myburgh JA, Finfer S.	19281447	0
The role of mathematical modelling in malaria elimination and eradication (Comment on: Can malaria be eliminated?).	Maude RJ, Pontavornpinyo W, Saralamba S, Dondorp AM, Day NP, White NJ, White LJ.	19278703	1	0
Parasitic lung infections.	Vijayan VK.	19276810	0
Current treatment and drug discovery against Leishmania spp. and Plasmodium spp.: a review.	Cruz AK, de Toledo JS, Falade M, Terrão MC, Kamchonwongpaisan S, Kyle DE, Uthaipibull C.	19275555	1	0
Cost-effectiveness of malaria intermittent preventive treatment in infants (IPTi) in Mozambique and the United Republic of Tanzania.	Hutton G, Schellenberg D, Tediosi F, Macete E, Kahigwa E, Sigauque B, Mas X, Trapero M, Tanner M, Trilla A, Alonso P, Menendez C.	19274364	1	1	1	1
[Fake malaria drugs]	Bygbjerg IC.	19265610	1	0
Availability, affordability, and prescribing pattern of medicines in Sudan.	Cheraghali AM, Idries AM.	19263235	0
Physical and chemical stability of expired fixed dose combination artemether-lumefantrine in uncontrolled tropical conditions.	Bate R, Tren R, Hess K, Attaran A.	19243589	1	0
Health policy in interwar Greece: the intervention by the League of Nations Health Organisation.	Theodorou V, Karakatsani D.	19230334	0
Deployment of ACT antimalarials for treatment of malaria: challenges and opportunities.	Whitty CJ, Chandler C, Ansah E, Leslie T, Staedke SG.	19091041	1	0
Working without a blindfold: the critical role of diagnostics in malaria control.	Perkins MD, Bell DR.	19091039	1	0
Malaria eradication: the economic, financial and institutional challenge.	Mills A, Lubell Y, Hanson K.	19091035	1	1	1	1
Development and climate change: a mainstreaming approach for assessing economic, social, and environmental impacts of adaptation measures.	Halsnaes K, Traerup S.	19224274	0
Estimating inequalities in ownership of insecticide treated nets: does the choice of socio-economic status measure matter?	Chuma J, Molyneux C.	19218332	1	1	0
Estimating the burden of malaria in pregnancy: a case study from rural Madhya Pradesh, India.	Diamond-Smith N, Singh N, Gupta RK, Dash A, Thimasarn K, Campbell OM, Chandramohan D.	19210797	1	0
The progress of Roll Back Malaria in the Eastern Mediterranean Region over the past decade.	Atta H, Zamani G.	19205607	1	0
Mebendazole in parasitic infections other than those caused by soil-transmitted helminths.	Cañete R, Escobedo AA, Almirall P, González ME, Brito K, Cimerman S.	19195670	0
[Molecular diagnosis of parasitic and fungal infections]	Borrás Salvador R, Cuenca-Estrella M, Domínguez Márquez MV, Gadea Gironés I.	19195447	0
Gates foundation pledges new funds to fight neglected diseases.	Zarocostas J.	19190020	0
Cost-effectiveness of artesunate for the treatment of severe malaria.	Lubell Y, Yeung S, Dondorp AM, Day NP, Nosten F, Tjitra E, Abul Faiz M, Yunus EB, Anstey NM, Mishra SK, Mohanty S, White NJ, Mills AJ.	19187518	1	1	1	1
The effect of interrupted 5-day training on Integrated Management of Neonatal and Childhood Illness on the knowledge and skills of primary health care workers.	Kumar D, Aggarwal AK, Kumar R.	19181673	0
Rapid diagnostic tests for the home-based management of malaria, in a high-transmission area.	Willcox ML, Sanogo F, Graz B, Forster M, Dakouo F, Sidibe O, Falquet J, Giani S, Diakite C, Diallo D.	19173772	1	0
Disability adjusted life years lost to dengue in Brazil.	Luz PM, Grinsztejn B, Galvani AP.	19171013	0
Splenic enlargement and abdominal scarification in childhood malaria. Beliefs, practices and their possible roles in management in Benin City, Nigeria.	Ibadin OM, Ofili AN, Airauhi LU, Ozolua EI, Umoru AB.	19169339	1	0
Neglected tropical diseases and the Global Fund.	Molyneux DH, Hotez PJ, Fenwick A, Newman RD, Greenwood B, Sachs J.	19167564	0
The economic burden of inpatient paediatric care in Kenya: household and provider costs for treatment of pneumonia, malaria and meningitis.	Ayieko P, Akumu AO, Griffiths UK, English M.	19161598	1	1	1	1
[Evaluation indices of social burden caused by advanced schistosomiasis]	Deng Y, Zhou XN, Jia TW, Wang XH, Yang K, Wu XH, Li SZ.	19160968	0
Poverty, inequality and health: the challenge of the double burden of disease in a non-profit hospital in rural Ethiopia.	Accorsi S, Kedir N, Farese P, Dhaba S, Racalbuto V, Seifu A, Manenti F.	19157475	0
On the trail of disease in Southeast Asia.	Maxmen A.	19153251	0
The emergence of global health partnerships as facilitators of access to medication in Africa: a narrative policy analysis.	Ngoasong MZ.	19152991	0
Costs of early detection systems for epidemic malaria in highland areas of Kenya and Uganda.	Mueller DH, Abeku TA, Okia M, Rapuoda B, Cox J.	19149878	1	1	1	1
Simultaneous liquid chromatographic analysis of ritonavir, quinine and 3-hydroxyquinine in human plasma.	Soyinka JO, Onyeji CO, Omoruyi SI.	19147413	1	0
Artemisinin-based combinations versus amodiaquine plus sulphadoxine-pyrimethamine for the treatment of uncomplicated malaria in Faladje, Mali.	Kayentao K, Maiga H, Newman RD, McMorrow ML, Hoppe A, Yattara O, Traore H, Kone Y, Guirou EA, Saye R, Traore B, Djimde A, Doumbo OK.	19128455	1	0
Abolishing user fees in Africa.	Ridde V, Haddad S.	19127976	0
Effect of removing direct payment for health care on utilisation and health outcomes in Ghanaian children: a randomised controlled trial.	Ansah EK, Narh-Bana S, Asiamah S, Dzordzordzi V, Biantey K, Dickson K, Gyapong JO, Koram KA, Greenwood BM, Mills A, Whitty CJ.	19127975	0
Development, malaria and adaptation to climate change: a case study from India.	Garg A, Dhiman RC, Bhattacharya S, Shukla PR.	19127377	1	0
Multiplex real-time PCR detection of P. falciparum, P. vivax and P. malariae in human blood samples.	Veron V, Simon S, Carme B.	19124021	1	0
Free distribution of insecticide treated bed nets to pregnant women in Kinshasa: an effective way to achieve 80% use by women and their newborns.	Pettifor A, Taylor E, Nku D, Duvall S, Tabala M, Mwandagalirwa K, Meshnick S, Behets F.	19121147	1	1	0
Antimalarial prescribing patterns in state hospitals and selected parastatal hospitals in Lagos, Nigeria.	Aina BA, Tayo F, Taylor O, Eniojukan JF.	20830982	1	0
Prevalence of malaria from peripheral blood smears examination: a 1-year retrospective study from the Serbo Health Center, Kersa Woreda, Ethiopia.	Karunamoorthi K, Bekele M.	20701879	1	0
Perspectives on strategies for establishing cancer on the global health agenda: possibilities of creating infrastructure for cancer prevention information using school health classes.	Kawahara N.	20192592	0
Combining 4-aminoquinoline- and clotrimazole-based pharmacophores toward innovative and potent hybrid antimalarials.	Gemma S, Campiani G, Butini S, Joshi BP, Kukreja G, Coccone SS, Bernetti M, Persico M, Nacci V, Fiorini I, Novellino E, Taramelli D, Basilico N, Parapini S, Yardley V, Croft S, Keller-Maerki S, Rottmann M, Brun R, Coletta M, Marini S, Guiso G, Caccia S, Fattorusso C.	19113955	1	0
Improving the cost-effectiveness of IRS with climate informed health surveillance systems.	Worrall E, Connor SJ, Thomson MC.	19108723	1	1	1	1
The burden of human African trypanosomiasis.	Fèvre EM, Wissmann BV, Welburn SC, Lutumba P.	19104653	0
Rolling back malaria--the next 10 years.	[No authors listed]	19094936	1	0
Costs and consequences of large-scale vector control for malaria.	Yukich JO, Lengeler C, Tediosi F, Brown N, Mulligan JA, Chavasse D, Stevens W, Justino J, Conteh L, Maharaj R, Erskine M, Mueller DH, Wiseman V, Ghebremeskel T, Zerom M, Goodman C, McGuire D, Urrutia JM, Sakho F, Hanson K, Sharp B.	19091114	1	1	1	1
The evolution of drug-resistant malaria.	Plowe CV.	19084883	1	0
The Burden of Early Exposure to Malaria in the United States, 1850-1860: Malnutrition and Immune Disorders.	Hong SC.	19081796	1	0
Disposal of obsolete pesticides, the case of Ethiopia.	Haylamicheal ID, Dalvie MA.	19073344	0
Acceptance of ACTs by patients in private healthcare facilities in Surulere, Lagos State.	Joda AE, Fanimokun TO.	19062470	1	0
Disease emergence from global climate and land use change.	Patz JA, Olson SH, Uejio CK, Gibbs HK.	19061763	0
FDA launches priority vouchers for neglected-disease drugs.	Waltz E.	19060849	0
Human vaccine research in the European Union.	Olesen OF, Lonnroth A, Mulligan B.	19059446	0
The content of African diets is adequate to achieve optimal efficacy with fixed-dose artemether-lumefantrine: a review of the evidence.	Premji ZG, Abdulla S, Ogutu B, Ndong A, Falade CO, Sagara I, Mulure N, Nwaiwu O, Kokwaro G.	19032767	1	0
[Mortality and morbidity worldwide, now and tomorrow: what is known?]	Valleron AJ.	19027701	0
Cervical cancer: the sub-Saharan African perspective.	Anorlu RI.	19027621	0
A field-adapted sampling and HPLC quantification method for lumefantrine and its desbutyl metabolite in whole blood spotted on filter paper.	Ntale M, Ogwal-Okeng JW, Mahindi M, Gustafsson LL, Beck O.	19026600	1	0
Global health. Malaria drugs, the Coca-Cola way.	Enserink M.	19023050	1	1	0
Research needed to strengthen science and programs for the control of iron deficiency and its consequences in young children.	Stoltzfus RJ.	19022987	1	0
Insecticide-treated net coverage in Africa: mapping progress in 2000-07.	Noor AM, Mutheu JJ, Tatem AJ, Hay SI, Snow RW.	19019422	1	0
Out with the old, in with the new: the utility of rapid diagnostic tests for malaria diagnosis in Africa.	Drakeley C, Reyburn H.	19019399	1	0
Novel therapies for the prevention of malaria.	Bojang KA.	19012500	1	0
The elimination of child poverty and the pivotal significance of the mother.	Crawford MA.	19009739	0
New malaria drugs need subsidy, study finds.	Moszynski P.	19004886	1	0
Recent advances in artemisinin production through heterologous expression.	Arsenault PR, Wobbe KK, Weathers PJ.	18991643	1	0
Malaria battle boost.	Williams N.	18983950	1	0
A randomized trial of artesunate-mefloquine versus artemether-lumefantrine for treatment of uncomplicated Plasmodium falciparum malaria in Mali.	Sagara I, Diallo A, Kone M, Coulibaly M, Diawara SI, Guindo O, Maiga H, Niambele MB, Sissoko M, Dicko A, Djimde A, Doumbo OK.	18981499	1	0
Willingness and ability to pay for artemisinin-based combination therapy in rural Tanzania.	Saulo EC, Forsberg BC, Premji Z, Montgomery SM, Björkman A.	18976453	1	1	1	1
[Evaluation of usefulness of the panel test composed of malaria non-specific tests as a surrogate marker]	Kang YH, Lim HS, Lee HM, Lee KS, Choi KM.	18971613	1	0
A general SNP-based molecular barcode for Plasmodium falciparum identification and tracking.	Daniels R, Volkman SK, Milner DA, Mahesh N, Neafsey DE, Park DJ, Rosen D, Angelino E, Sabeti PC, Wirth DF, Wiegand RC.	18959790	1	0
The long march: a sample preparation technique that enhances contig length and coverage by high-throughput short-read sequencing.	Sorber K, Chiu C, Webster D, Dimon M, Ruby JG, Hekele A, DeRisi JL.	18941527	0
Reflections on a century of malaria biochemistry.	Sherman IW.	18940418	1	0
Clonal diversity within infections and the virulence of a malaria parasite, Plasmodium mexicanum.	Vardo-Zalik AM, Schall JJ.	18937882	1	0
Use of insecticide treated nets by pregnant women and associated factors in a pre-dominantly rural population in northern Ethiopia.	Belay M, Deressa W.	18937746	1	1	0
Misfinancing global health: a case for transparency in disbursements and decision making.	Sridhar D, Batniji R.	18926279	0
Assessing the impact of the trauma team training program in Tanzania.	Bergman S, Deckelbaum D, Lett R, Haas B, Demyttenaere S, Munthali V, Mbembati N, Museru L, Razek T.	18849806	0
An efficient fluorimetric method to measure the viability of intraerythrocytic Plasmodium falciparum.	Evers A, Heppner S, Leippe M, Gelhaus C.	18844447	1	0
Malaria's watershed.	[No authors listed]	18843307	1	0
Burden of cerebral malaria in central India (2004-2007).	Jain V, Nagpal AC, Joel PK, Shukla M, Singh MP, Gupta RB, Dash AP, Mishra SK, Udhayakumar V, Stiles JK, Singh N.	18840756	1	0
Determinants of the accuracy of rapid diagnostic tests in malaria case management: evidence from low and moderate transmission settings in the East African highlands.	Abeku TA, Kristan M, Jones C, Beard J, Mueller DH, Okia M, Rapuoda B, Greenwood B, Cox J.	18834523	1	0
Infectious disease. New malaria plan called ambitious by some, unrealistic by others.	Roberts L.	18832613	1	0
Predicting Global Fund grant disbursements for procurement of artemisinin-based combination therapies.	Cohen JM, Singh I, O'Brien ME.	18831742	1	0
Heterologous expression of plasmodial proteins for structural studies and functional annotation.	Birkholtz LM, Blatch G, Coetzer TL, Hoppe HC, Human E, Morris EJ, Ngcete Z, Oldfield L, Roth R, Shonhai A, Stephens L, Louw AI.	18828893	1	0
World leaders pledge extra $3bn to combat malaria.	Tanne JH.	18826977	1	0
Costs and cost-effectiveness of delivering intermittent preventive treatment through schools in western Kenya.	Temperley M, Mueller DH, Njagi JK, Akhwale W, Clarke SE, Jukes MC, Estambale BB, Brooker S.	18826594	1	1	1	1
The neglected tropical diseases of Latin America and the Caribbean: a review of disease burden and distribution and a roadmap for control and elimination.	Hotez PJ, Bottazzi ME, Franco-Paredes C, Ault SK, Periago MR.	18820747	0
Bed net ownership, use and perceptions among women seeking antenatal care in Kinshasa, Democratic Republic of the Congo (DRC): opportunities for improved maternal and child health.	Pettifor A, Taylor E, Nku D, Duvall S, Tabala M, Meshnick S, Behets F.	18816373	1	1	1	0
The burden of stroke in Nigeria.	Wahab KW.	18811746	0
The stem cell transplant program in Pakistan--the first decade.	Shamsi Ts, Hashmi K, Adil S, Ahmad P, Irfan M, Raza S, Masood N, Shaikh U, Satti T, Farzana T, Ansari S.	18724282	0
Obstacles to prompt and effective malaria treatment lead to low community-coverage in two rural districts of Tanzania.	Hetzel MW, Obrist B, Lengeler C, Msechu JJ, Nathan R, Dillip A, Makemba AM, Mshana C, Schulze A, Mshinda H.	18793448	1	0
Should countries implementing an artemisinin-based combination malaria treatment policy also introduce rapid diagnostic tests?	Zikusooka CM, McIntyre D, Barnes KI.	18793410	1	0
The Global Fund and tuberculosis in Nicaragua: building sustainable capacity?	Plamondon KM, Hanson L, Labonté R, Abonyi S.	18767286	0
A modern African perspective on the role of the clinical nurse specialist.	Mapanga KG, Mapanga MB.	18753880	0
The economic burden of malaria on the household in south-central Vietnam.	Morel CM, Thang ND, Xa NX, Hung le X, Thuan le K, Van Ky P, Erhart A, Mills AJ, D'Alessandro U.	18752675	1	1	1	1
Host control of malaria infections: constraints on immune and erythropoeitic response kinetics.	McQueen PG, McKenzie FE.	18725923	1	0
[Concordance between thick blood smear, immunochromatography and polymerase chain reaction for malaria diagnosis]	Montoya AE, Menco J, Osorio N, Zuluaga MA, Duque J, Torres G, Restrepo M.	18719728	1	0
Tackling malaria today.	Lines J, Schapira A, Smith T.	18713802	1	0
Utilization of monoclonal antibodies for detection of Plasmodium falciparum antigen in cerebrospinal fluid of cerebral malaria patients.	Khushiramani R, Shrivastava S, Varma S, Batra HV, Dubey ML.	18707548	1	0
Pre-departure and post-arrival management of P. falciparum malaria in refugees relocating from sub-Saharan Africa to the United States.	Stauffer WM, Weinberg M, Newman RD, Causer LM, Hamel MJ, Slutsker L, Cetron MS.	18689612	1	0
Indicators of anaemia in under-fives with malaria at a hospital in northern Cameroon.	Jourdan PM, Laoussou P, Lybie A, Kjetland EF.	18689296	1	0
Using climate information for improved health in Africa: relevance, constraints and opportunities.	Connor SJ, Ceccato P, Dinku T, Omumbo J, Grover-Kopec EK, Thomson MC.	18686230	0
Injuries in developing countries--how can we help? The role of orthopaedic surgeons.	Zirkle LG Jr.	18685912	0
Paracheck Pf compared with microscopy for diagnosis of Plasmodium falciparum malaria among children in Tanga City, north-eastern Tanzania.	Kamugisha ML, Msangeni H, Beale E, Malecela EK, Akida J, Ishengoma DR, Lemnge MM.	18680960	1	1	0
From strategy development to routine implementation: the cost of Intermittent Preventive Treatment in Infants for malaria control.	Manzi F, Hutton G, Schellenberg J, Tanner M, Alonso P, Mshinda H, Schellenberg D.	18671874	1	1	1	1
[Drug access in poor countries]	Sebbag R.	18666459	0
Oral vaccine delivery: can it protect against non-mucosal pathogens?	Wang L, Coppel RL.	18665772	0
Tropical anemia: one of Africa's great killers and a rationale for linking malaria and neglected tropical disease control to achieve a common goal.	Hotez PJ, Molyneux DH.	18665256	0
Assessing debt-to-health swaps: a case study on the Global Fund Debt2Health Conversion Scheme.	Cassimon D, Renard R, Verbeke K.	18664242	0
Efficacy of local neem extracts for sustainable malaria vector control in an African village.	Gianotti RL, Bomblies A, Dafalla M, Issa-Arzika I, Duchemin JB, Eltahir EA.	18651964	1	0
Divergent goals and commitments in global malaria intervention.	Kiszewski AE.	18651789	1	0
International funding for malaria control in relation to populations at risk of stable Plasmodium falciparum transmission.	Snow RW, Guerra CA, Mutheu JJ, Hay SI.	18651785	1	0
The importance of "throwing money at" the problem of global health.	Selgelid MJ.	18630228	0
Genistein-supplemented diet decreases malaria liver infection in mice and constitutes a potential prophylactic strategy.	Cunha-Rodrigues M, Portugal S, Prudêncio M, Gonçalves LA, Casalou C, Buger D, Sauerwein R, Haas W, Mota MM.	18628947	1	0
A deadline on malaria.	Sachs JD.	18623961	1	0
Development of pilot scale production process and characterization of a recombinant multiepitope malarial vaccine candidate FALVAC-1A expressed in Escherichia coli.	Ravi G, Ella K, Lakshmi Narasu M.	18619853	1	0
Availability and choice of antimalarials at medicine outlets in Ghana: the question of access to effective medicines for malaria control.	Buabeng KO, Duwiejua M, Matowe LK, Smith F, Enlund H.	18615006	1	1	0
The challenges of diagnosis and treatment of malaria in pregnancy in low resource settings.	Omo-Aghoja LO, Abe E, Feyi-Waboso P, Okonofua FE.	18607828	1	0
Elimination of visceral leishmaniasis in Nepal: pipe-dreams and possibilities.	Joshi AB, Banjara MR, Pokhrel S, Jimba M, Singhasivanon P, Ashford RW.	18603960	0
Adherence and effectiveness of drug combination in curative treatment among children suffering uncomplicated malaria in rural Senegal.	Souares A, Lalou R, Sene I, Sow D, Le Hesran JY.	18603111	1	0
The persistent problem of malaria: addressing the fundamental causes of a global killer.	Stratton L, O'Neill MS, Kruk ME, Bell ML.	18583009	1	0
Malaria and poverty.	Teklehaimanot A, Mejia P.	18579874	1	0
Diseases of poverty with high mortality in infants and children: malaria, measles, lower respiratory infections, and diarrheal illnesses.	Kaler SG.	18579873	1	0
Splenic enlargement and abdominal scarifications in childhood malaria: beliefs, practices and their possible roles in management as seen in Benin City, Nigeria.	Ibadin OM, Ofili AN, Airauhi LU, Ozolua EI, Umoru AB.	18575476	1	0
Perceptions and home management practices of malaria in some rural communities in Abeokuta, Nigeria.	Idowu OA, Mafiana CF, Luwoye IJ, Adehanloye O.	18571111	1	1	0
Delayed care seeking for fatal pneumonia in children aged under five years in Uganda: a case-series study.	Källander K, Hildenwall H, Waiswa P, Galiwango E, Peterson S, Pariyo G.	18545734	0
Spatial and multidimensional visualization of Indonesia's village health statistics.	Parmanto B, Paramita MV, Sugiantara W, Pramana G, Scotch M, Burke DS.	18544174	0
Vouchers for scaling up insecticide-treated nets in Tanzania: methods for monitoring and evaluation of a national health system intervention.	Hanson K, Nathan R, Marchant T, Mponda H, Jones C, Bruce J, Stephen G, Mulligan J, Mshinda H, Schellenberg JA.	18544162	1	1	1	0
Modeling the financial and clinical implications of malaria rapid diagnostic tests in the case-management of older children and adults in Kenya.	Zurovac D, Larson BA, Skarbinski J, Slutsker L, Snow RW, Hamel MJ.	18541764	1	1	1	1
Determinants of provider choice for malaria treatment: experiences from The Gambia.	Wiseman V, Scott A, Conteh L, McElroy B, Stevens W.	18538458	1	1	1	1
DNA microarrays in the clinic: infectious diseases.	Mikhailovich V, Gryadunov D, Kolchinsky A, Makarov AA, Zasedatelev A.	18536036	0
Comparison of male reproductive success in malaria-refractory and susceptible strains of Anopheles gambiae.	Voordouw MJ, Koella JC, Hurd H.	18534029	1	0
A new attack on malaria.	Okie S.	18525039	1	0
The tip of the iceberg: evidence of seasonality in institutional maternal mortality and implications for health resources management in Burkina Faso.	Hounton SH, Sombie I, Townend J, Ouedraogo T, Meda N, Graham WJ.	18519302	0
Seeing (RED).	Benn C.	18514719	0
Point-of-care testing for malaria outbreak management.	Ratnawati, Hatta M, Smits HL.	18513771	1	0
Intermittent preventive treatment of malaria in pregnancy: the incremental cost-effectiveness of a new delivery system in Uganda.	Mbonye AK, Hansen KS, Bygbjerg IC, Magnussen P.	18513767	1	1	1	1
Crystal structure of the aquaglyceroporin PfAQP from the malarial parasite Plasmodium falciparum.	Newby ZE, O'Connell J 3rd, Robles-Colmenares Y, Khademi S, Miercke LJ, Stroud RM.	18500352	1	0
Funding scrutiny could help set priorities for malaria.	Senior K.	18499903	1	0
Artemisinin-based combination therapy for uncomplicated malaria in sub-Saharan Africa: the efficacy, safety, resistance and policy implementation since Abuja 2000.	Ogbonna A, Uneke CJ.	18499204	1	0
Cost of increasing access to artemisinin combination therapy: the Cambodian experience.	Yeung S, Van Damme W, Socheat D, White NJ, Mills A.	18492245	1	1	1	1
WHO position statement on integrated vector management.	[No authors listed]	18488269	1	0
Costs and effectiveness of application of Poecilia reticulata (guppy) and temephos in anopheline mosquito control in river basins below the major dams of Sri Lanka.	Kusumawathie PH, Wickremasinghe AR, Karunaweera ND, Wijeyaratne MJ.	18486171	1	1	1	1
[Visceral leishmaniasis: clinical sensitivity and resistance to various therapeutic agents]	Janvier F, Morillon M, Olliaro P.	18478781	0
Traditional birth home attendance and its implications for malaria control during pregnancy in Nigeria.	Idowu OA, Mafiana CF, Sotiloye D.	18472118	1	0
Benefiting from the Gates' billions: where next for malaria?	[No authors listed]	18471764	1	0
Effects of malaria double infection in birds: one plus one is not two.	Marzal A, Bensch S, Reviriego M, Balbontin J, De Lope F.	18462316	1	0
The use of mosquito nets and the prevalence of Plasmodium falciparum infection in rural South Central Somalia.	Noor AM, Moloney G, Borle M, Fegan GW, Shewchuk T, Snow RW.	18461178	1	0
Detection of Plasmodium falciparum histidine-rich protein II in saliva of malaria patients.	Wilson NO, Adjei AA, Anderson W, Baidoo S, Stiles JK.	18458305	1	0
Comparison of Anopheles gambiae and Culex pipiens acetycholinesterase 1 biochemical properties.	Alout H, Djogbénou L, Berticat C, Chandre F, Weill M.	18455457	1	0
Cofactor infections and HIV epidemics in developing countries: implications for treatment.	Sawers L, Stillwaggon E, Hertz T.	18449828	0
Experimental manipulation of immune-mediated disease and its fitness costs for rodent malaria parasites.	Long GH, Chan BH, Allen JE, Read AF, Graham AL.	18447949	1	0
[Treatment of malaria: outlook]	Olliaro P, Brasseur P.	18447050	1	0
Drug subsidy could help Tanzania tackle malaria.	Samarasekera U.	18446925	1	1	0
Cost-effectiveness analysis of insecticide-treated net distribution as part of the Togo Integrated Child Health Campaign.	Mueller DH, Wiseman V, Bakusa D, Morgah K, Daré A, Tchamdja P.	18445255	1	1	1	1
Determination of nitric oxide metabolites, nitrate and nitrite, in Anopheles culicifacies mosquito midgut and haemolymph by anion exchange high-performance liquid chromatography: plausible mechanism of refractoriness.	Sharma A, Raghavendra K, Adak T, Dash AP.	18442373	1	0
Reimbursement of malaria chemoprophylaxis for travellers from Europe to Sub-Saharan Africa: Cost-effectiveness analysis from the perspective of the French national health insurance system.	Pistone T, Schwarzinger M, Chauvin P, Ezzedine K, Receveur MC, Djossou F, Siriwardana M, Larouzé B, Malvy D.	18440663	1	1	0
Responding to the challenge to end malaria deaths in Africa.	Chambers RG, Gupta RK, Ghebreyesus TA.	18440416	1	0
[Tuberculosis and malaria global prophylaxis in the light of decisions of the Big Eight]	Onishchenko GG.	18426014	1	0
DNA vaccines and their applications in veterinary practice: current perspectives.	Dhama K, Mahendran M, Gupta PK, Rai A.	18425596	0
India takes an open source approach to drug discovery.	Singh S.	18423188	0
Malaria programmes need informed advocacy.	Lynch M.	18421326	1	0
Malaria: efforts starting to show widespread results.	Coll-Seck AM, Ghebreyesus TA, Court A.	18421325	1	0
Qinghaosu (artemisinin): the price of success.	White NJ.	18420924	1	1	0
Studies in haemoglobin E beta-thalassaemia.	Olivieri NF, Muraca GM, O'Donnell A, Premawardhena A, Fisher C, Weatherall DJ.	18410572	0
Assessing the validity of health facility-based data on insecticide-treated bednet possession and use: comparison of data collected via health facility and household surveys--Lindi region and Rufiji district, Tanzania, 2005.	Skarbinski J, Winston CA, Massaga JJ, Kachur SP, Rowe AK.	18397401	1	0
Use of proxy measures in estimating socioeconomic inequalities in malaria prevalence.	Somi MF, Butler JR, Vahid F, Njau JD, Kachur SP, Abdulla S.	18397398	1	1	1	0
Insecticide treated mosquito nets for malaria control in India-experience from a tribal area on operational feasibility and uptake.	Jambulingam P, Gunasekaran K, Sahu S, Vijayakumar T.	18392548	1	0
Growth generates health care challenges in booming India.	Bagchi S.	18390933	0
Malaria vector management: where have we come from and where are we headed?	Muturi EJ, Burgess P, Novak RJ.	18385342	1	0
[Fight with HIV/AIDS, tuberculosis, and malaria in African continent in the light of G8 decisions]	Onishchenko GG.	18376468	1	0
A novel semi-automatic image processing approach to determine Plasmodium falciparum parasitemia in Giemsa-stained thin blood smears.	Le MT, Bretschneider TR, Kuss C, Preiser PR.	18373862	1	0
The health impact of polyparasitism in humans: are we under-estimating the burden of parasitic diseases?	Pullan R, Brooker S.	18371242	0
Estimating the burden of rhodesiense sleeping sickness during an outbreak in Serere, eastern Uganda.	Fèvre EM, Odiit M, Coleman PG, Woolhouse ME, Welburn SC.	18366755	0
Corporate Champions: doing good more effectively.	Buse K, Samuels F, Pearson M.	18358925	0
Malaria eradication in India: a failure?	Baker TD.	18356507	1	0
Expression of a mutated phospholipase A2 in transgenic Aedes fluviatilis mosquitoes impacts Plasmodium gallinaceum development.	Rodrigues FG, Santos MN, de Carvalho TX, Rocha BC, Riehle MA, Pimenta PF, Abraham EG, Jacobs-Lorena M, Alves de Brito CF, Moreira LA.	18353106	0
Single-day, three-dose treatment with fixed dose combination artesunate/sulfamethoxypyrazine/pyrimethamine to cure Plasmodium falciparum malaria.	Penali LK, Jansen FH.	18343702	1	0
Economic cost of malaria on households during a transmission season in Khartoum State, Sudan.	Mustafa MH, Babiker MA.	18341180	1	1	1	1
Treatment seeking behaviour of malaria patients in desert part of Rajasthan, India.	Yadav SP, Sharma RC, Joshi V.	18338718	1	0
Diagnostics in the shadow of HIV epidemics.	Janossy G, Mandy F, O'Gorman MR.	18338401	0
Rural-urban differences in maternal responses to childhood fever in South East Nigeria.	Uzochukwu BS, Onwujekwe EO, Onoka CA, Ughasoro MD.	18335058	0
When to seek health care: a duration analysis for malaria patients in Nepal.	Sharma VR.	18329773	1	0
Households willingness to pay for long-lasting insecticide treated nets in three urban communities of Assosa Zone, western Ethiopia.	Legesse Y, Tegegn A, Belachew T, Tushune K.	18326345	1	1	1	x
Reduced mortality with home-based HIV treatment in Uganda.	Korenromp EL, Kayondo JK.	18313487	0
A review of the current state of malaria among pregnant women in Papua New Guinea.	Mueller I, Rogerson S, Mola GD, Reeder JC.	19999304	1	0
The billion-dollar malaria moment.	Grabowsky M.	18305524	1	0
Malaria: the end of the beginning.	Maher B.	18305518	1	0
Time to take control.	[No authors listed]	18305496	0
What is the significance of the HPV epidemic?	Anorlu RI.	18304395	0
Effectiveness of malaria control during changing climate conditions in Eritrea, 1998-2003.	Graves PM, Osgood DE, Thomson MC, Sereke K, Araia A, Zerom M, Ceccato P, Bell M, Del Corral J, Ghebreselassie S, Brantly EP, Ghebremeskel T.	18304268	1	0
Iron supplementation of young children: learning from the new evidence.	Stoltzfus RJ, Heidkamp R, Kenkel D, Habicht JP.	18297895	1	0
Cost-effectiveness of malaria diagnostic methods in sub-Saharan Africa in an era of combination therapy.	Shillcutt S, Morel C, Goodman C, Coleman P, Bell D, Whitty CJ, Mills A.	18297164	1	1	1	1
Civil society organisations and global health initiatives: problems of legitimacy.	Doyle C, Patel P.	18291566	0
The Global Fund: growing pains.	Lidén J.	18291335	0
Household burden of malaria in South Africa and Mozambique: is there a catastrophic impact?	Castillo-Riquelme M, McIntyre D, Barnes K.	18291009	1	1	1	1
Translation of artemether-lumefantrine treatment policy into paediatric clinical practice: an early experience from Kenya.	Zurovac D, Njogu J, Akhwale W, Hamer DH, Snow RW.	18291008	1	0
Household cost of malaria overdiagnosis in rural Mozambique.	Hume JC, Barnish G, Mangal T, Armázio L, Streat E, Bates I.	18282270	1	1	1	1
Costs and effects of the Tanzanian national voucher scheme for insecticide-treated nets.	Mulligan JA, Yukich J, Hanson K.	18279509	1	1	1	1
Clotrimazole scaffold as an innovative pharmacophore towards potent antimalarial agents: design, synthesis, and biological and structure-activity relationship studies.	Gemma S, Campiani G, Butini S, Kukreja G, Coccone SS, Joshi BP, Persico M, Nacci V, Fiorini I, Novellino E, Fattorusso E, Taglialatela-Scafati O, Savini L, Taramelli D, Basilico N, Parapini S, Morace G, Yardley V, Croft S, Coletta M, Marini S, Fattorusso C.	18278860	1	1	0
The untapped potential of bed nets.	Kitua AY, Mboera L, Magesa SM, Maxwell CA, Curtis CF.	18276869	1	0
Households' perceptions and prioritization of tropical endemic diseases in Nigeria: implications for priority setting for resource allocation.	Uzochukwu BS, Onwujekwe OE, Nwobi EA, Ndu AC, Onoka C.	18272941	0
Global and regional child mortality and burden of disease attributable to zinc deficiency.	Fischer Walker CL, Ezzati M, Black RE.	18270521	0
Construct validity of the bidding game, binary with follow-up, and a novel structured haggling question format in determining willingness to pay for insecticide-treated mosquito nets.	Onwujekwe O, Fox-Rushby J, Hanson K.	18263563	1	1	1	1
Mycotoxin problem in Africa: current status, implications to food safety and health and possible management strategies.	Wagacha JM, Muthomi JW.	18258326	0
Identification and geographic distribution of the ACE-1R mutation in the malaria vector Anopheles gambiae in south-western Burkina Faso, West Africa.	Djogbénou L, Dabiré R, Diabaté A, Kengne P, Akogbéto M, Hougard JM, Chandre F.	18256433	1	0
Participatory involvement of farming communities and public sectors in determining malaria control strategies in Mvomero District, Tanzania.	Mlozi MR, Shayo EH, Senkoro KP, Mayala BK, Rumisha SF, Mutayoba B, Senkondo E, Maerere A, Mboera LE.	18254503	1	0
Building to collective impact: the Global Fund support for measuring reduction in the burden of malaria.	Nahlen BL, Low-Beer D.	18165509	1	0
Advocacy for malaria prevention, control, and research in the twenty-first century.	Bates N, Herrington J.	18165508	1	0
Research themes and advances in malaria research capacity made by the Multilateral Initiative on Malaria.	Nantulya FN, Kengeya-Kayondo JF, Ogundahunsi OA.	18165507	1	0
Multilateral initiative on malaria: justification, evolution, achievements, challenges, opportunities, and future plans.	Rugemalila JB, Ogundahunsi OA, Stedman TT, Kilama WL.	18165506	1	0
Dichlorodiphenyltrichloroethane (DDT) for indoor residual spraying in Africa: how can it be used for malaria control?	Sadasivaiah S, Tozan Y, Breman JG.	18165500	1	0
Broken promise? Taxes and tariffs on insecticide treated mosquito nets.	Alilio M, Mwenesi H, Barat LM, Payes RM, Prysor-Jones S, Diara M, McGuire D, Shaw W.	18165497	1	1	1	1
Quick wins versus sustainability: options for the upscaling of insecticide-treated nets.	Lengeler C, Grabowsky M, McGuire D, deSavigny D.	18165496	1	0
A global subsidy for antimalarial drugs.	Gelband H, Seiter A.	18165495	1	1	0
Medicine sellers and malaria treatment in sub-Saharan Africa: what do they do and how can their practice be improved?	Goodman C, Brieger W, Unwin A, Mills A, Meek S, Greer G.	18165494	1	1	0
A major transition in malaria treatment: the adoption and deployment of artemisinin-based combination therapies.	Bosman A, Mendis KN.	18165492	1	1	0
Artemisinin-based combination treatment of falciparum malaria.	Nosten F, White NJ.	18165491	1	0
Responding to the challenge of antimalarial drug resistance by routine monitoring to update national malaria treatment policies.	Vestergaard LS, Ringwald P.	18165488	1	0
Scaling up malaria control in Africa: an economic and epidemiological assessment.	Teklehaimanot A, McCord GC, Sachs JD.	18165486	1	0
Estimating trends in the burden of malaria at country level.	Cibulskis RE, Bell D, Christophel EM, Hii J, Delacollette C, Bakyaita N, Aregawi MW.	18165485	1	0
The cost-effectiveness of parasitologic diagnosis for malaria-suspected patients in an era of combination therapy.	Lubell Y, Reyburn H, Mbakilwa H, Mwangi R, Chonya K, Whitty CJ, Mills A.	18165484	1	1	1	1
A review of malaria diagnostic tools: microscopy and rapid diagnostic test (RDT).	Wongsrichanalai C, Barcus MJ, Muth S, Sutamihardja A, Wernsdorfer WH.	18165483	1	0
Uncertainty in malaria control in Tanzania: crossroads and challenges for future interventions.	Mboera LE, Makundi EA, Kitua AY.	18165482	1	0
Priority setting on malaria interventions in Tanzania: strategies and challenges to mitigate against the intolerable burden.	Makundi EA, Mboera LE, Malebo HM, Kitua AY.	18165481	1	0
Vivax malaria: neglected and not benign.	Price RN, Tjitra E, Guerra CA, Yeung S, White NJ, Anstey NM.	18165478	1	0
Burden of malaria in India: retrospective and prospective view.	Kumar A, Valecha N, Jain T, Dash AP.	18165477	1	0
Malaria burden among pregnant women living in the rural district of Boromo, Burkina Faso.	Coulibaly SO, Gies S, D'Alessandro U.	18165475	1	0
When is "malaria" malaria? The different burdens of malaria infection, malaria disease, and malaria-like illnesses.	Koram KA, Molyneux ME.	18165468	1	0
Killer applications: toward affordable rapid cell-based diagnostics for malaria and tuberculosis.	Shapiro HM, Perlmutter NG.	18228564	1	1	0
Simplified cytometry for routine monitoring of infectious diseases.	Janossy G, Shapiro H.	18228555	0
An interactive model for the assessment of the economic costs and benefits of different rapid diagnostic tests for malaria.	Lubell Y, Hopkins H, Whitty CJ, Staedke SG, Mills A.	18226224	1	1	1	1
[1986-2006: 20 years of failed international policy to control AIDS in Africa]	Kerouedan D.	18225738	0
A tool box for operational mosquito larval control: preliminary results and early lessons from the Urban Malaria Control Programme in Dar es Salaam, Tanzania.	Fillinger U, Kannady K, William G, Vanek MJ, Dongus S, Nyika D, Geissbühler Y, Chaki PP, Govella NJ, Mathenge EM, Singer BH, Mshinda H, Lindsay SW, Tanner M, Mtasiwa D, de Castro MC, Killeen GF.	18218148	1	0
Using evolutionary costs to enhance the efficacy of malaria control via genetically manipulated mosquitoes.	Koella JC, Zaghloul L.	18215334	1	0
The impact of response to the results of diagnostic tests for malaria: cost-benefit analysis.	Lubell Y, Reyburn H, Mbakilwa H, Mwangi R, Chonya S, Whitty CJ, Mills A.	18199700	1	1	1	1
Costs of treating malaria according to test results.	Bisoffi Z, Van den Ende J.	18199699	1	1	1	0
Of oxford bags and twirling canes: the state, popular responses, and Zulu antimalaria assistants in the early-twentieth-century Zululand malaria campaigns.	MacKinnon AS.	18198530	1	0
Novel paradigms for drug discovery: computational multitarget screening.	Jenwitheesuk E, Horst JA, Rivas KL, Van Voorhis WC, Samudrala R.	18190973	0
Habitat-based larval interventions: a new perspective for malaria control.	Gu W, Utzinger J, Novak RJ.	18187774	1	0
Improving equity in malaria treatment: relationship of socio-economic status with health seeking as well as with perceptions of ease of using the services of different providers for the treatment of malaria in Nigeria.	Onwujekwe O, Uzochukwu B, Eze S, Obikeze E, Okoli C, Ochonma O.	18182095	1	1	0
The costs of introducing artemisinin-based combination therapy: evidence from district-wide implementation in rural Tanzania.	Njau JD, Goodman CA, Kachur SP, Mulligan J, Munkondya JS, McHomvu N, Abdulla S, Bloland P, Mills A.	18179716	1	1	1	1
Is there evidence for dual causation between malaria and socioeconomic status? Findings from rural Tanzania.	Somi MF, Butler JR, Vahid F, Njau J, Kachur SP, Abdulla S.	18165515	1	1	1	0
Malaria chemoprophylaxis: what do the travelers choose, and how does pretravel consultation influence their final decision.	Senn N, D'Acremont V, Landry P, Genton B.	18165513	1	0
Can transgenic mosquitoes afford the fitness cost?	Lambrechts L, Koella JC, Boëte C.	18164248	1	0
Sex and the global fund: how sex workers, lesbians, gays, bisexuals, transgender people, and men who have sex with men are benefiting from the Global Fund, or not.	Fried ST, Kowalski-Morton S.	20845864	0
Implementing Intermittent Preventive Treatment for Malaria in Pregnancy: Review of Prospects, Achievements, Challenges and Agenda for Research.	Mubyazi GM, Magnussen P, Goodman C, Bygbjerg IC, Kitua AY, Olsen OE, Byskov J, Hansen KS, Bloch P.	19946608	1	0
Cost implication of irrational prescribing of chloroquine in Lagos State general hospitals.	Aina BA, Tayo F, Taylor O.	19736391	1	1	1	1
Malaria: an eradicable threat?	Rodriguez-Morales AJ.	19736382	0
The Global Burden of Disease assessments--WHO is responsible?	Stein C, Kuchenmüller T, Hendrickx S, Prüss-Ustün A, Wolfson L, Engels D, Schlundt J.	18160984	0
Development and death: reinterpreting malaria, economics and ecology in British India.	Klein I.	18159662	1	0
DDT reintroduction for malaria control: the cost-benefit debate for public health.	Guimarães RM, Asmus CI, Meyer A.	18157325	1	1	1	0
Estimated financial and human resources requirements for the treatment of malaria in Malawi.	Muula AS, Rudatsikira E, Siziya S, Mataya RH.	18093319	1	0
Knowledge on malaria transmission and its prevention among schoolchildren in Kyela District, south-western Tanzania.	Edson F, Kayombo EJ.	18087901	1	0
DEET microencapsulation: a slow-release formulation enhancing the residual efficacy of bed nets against malaria vectors.	N'guessan R, Knols BG, Pennetier C, Rowland M.	18082862	1	0
The US President's Malaria Initiative: 2 years on.	Loewenberg S.	18074434	1	0
Antagonistic effects of a Mhc class I allele on malaria-infected house sparrows.	Loiseau C, Zoorob R, Garnier S, Birard J, Federici P, Julliard R, Sorci G.	18070099	1	0
Proceedings of a Consensus Conference: pathogen inactivation-making decisions about new technologies.	Webert KE, Cserti CM, Hannon J, Lin Y, Pavenski K, Pendergrast JM, Blajchman MA.	18063190	0
Neglected tropical diseases, neglected data sources, and neglected issues.	Singer BH, Ryff CD.	18060076	0
A quantitative synthesis of the medicinal ethnobotany of the Malinké of Mali and the Asháninka of Peru, with a new theoretical framework.	Bletter N.	18053260	0
Equity in access to ARV drugs in Malawi.	Ntata PR.	18040535	0
Global Fund-supported programmes contribution to international targets and the Millennium Development Goals: an initial analysis.	Komatsu R, Low-Beer D, Schwartländer B.	18038063	0
The Global Fund expands its role. Interview by the Bulletin.	Kazatchkine M.	18038053	0
Trip into the unknown.	Anderson T.	18033269	0
VIOLIN: vaccine investigation and online information network.	Xiang Z, Todd T, Ku KP, Kovacic BL, Larson CB, Chen F, Hodges AP, Tian Y, Olenzek EA, Zhao B, Colby LA, Rush HG, Gilsdorf JR, Jourdian GW, He Y.	18025042	0
Towards sustainable malaria control.	Yasuoka J, Poudel KC, Jimba M.	18022027	1	0
Progress and challenges towards the development of malaria vaccines.	Tetteh KK, Polley SD.	18020620	1	0
Seasonal carriage of pfcrt and pfmdr1 alleles in Gambian Plasmodium falciparum imply reduced fitness of chloroquine-resistant parasites.	Ord R, Alexander N, Dunyo S, Hallett R, Jawara M, Targett G, Drakeley CJ, Sutherland CJ.	18008244	1	0
Global public health problem of sudden cardiac death.	Mehra R.	17993308	0
Global theme issue on poverty and human development.	Zuckerman JN, Toovey S.	17983971	0
Monitoring the operational impact of insecticide usage for malaria control on Anopheles funestus from Mozambique.	Casimiro SL, Hemingway J, Sharp BL, Coleman M.	17973989	1	0
Combating malaria. Malaria treatment: ACT two.	Enserink M.	17962536	1	0
Combating malaria. Battling over bed nets.	Roberts L.	17962534	1	0
The Global Fund: growing pains.	[No authors listed]	17961852	0
Cost-sharing strategies combining targeted public subsidies with private-sector delivery achieve high bednet coverage and reduced malaria transmission in Kilombero Valley, southern Tanzania.	Killeen GF, Tami A, Kihonda J, Okumu FO, Kotas ME, Grundmann H, Kasigudi N, Ngonyani H, Mayagaya V, Nathan R, Abdulla S, Charlwood JD, Smith TA, Lengeler C.	17961211	1	1	1	0
Economic costs of epidemic malaria to households in rural Ethiopia.	Deressa W, Hailemariam D, Ali A.	17956496	1	1	1	1
Economic burden of malaria in rural Tanzania: variations by socioeconomic status and season.	Somi MF, Butler JR, Vahid F, Njau JD, Kachur SP, Abdulla S.	17956495	1	1	1	1
Oral drug therapy for multiple neglected tropical diseases: a systematic review.	Reddy M, Gill SS, Kalkar SR, Wu W, Anderson PJ, Rochon PA.	17954542	0
Estimating the burden of disease attributable to vitamin A deficiency in South Africa in 2000.	Nojilana B, Norman R, Bradshaw D, van Stuijvenberg ME, Dhansay MA, Labadorios D; South African Comparative Risk Assessment Collaborating Group.	17952233	0
Estimating the burden of disease attributable to childhood and maternal undernutrition in South Africa in 2000.	Nannan N, Norman R, Hendricks M, Dhansay MA, Bradshaw D; South African Comparative Risk Assessment Collaborating Group.	17952231	0
Making medical devices accessible: a drug-resistant malaria detection system.	Smilkstein T.	17946623	1	0
Financing the fight against AIDS, tuberculosis, and malaria.	[No authors listed]	17920905	1	0
Varying efficacy of intermittent preventive treatment for malaria in infants in two similar trials: public health implications.	Menendez C, Schellenberg D, Macete E, Aide P, Kahigwa E, Sanz S, Aponte JJ, Sacarlal J, Mshinda H, Tanner M, Alonso PL.	17897454	1	0
Brazilian policy of universal access to AIDS treatment: sustainability challenges and perspectives.	Greco DB, Simão M.	17620751	0
Are West African plants a source of future antimalarial drugs?	Soh PN, Benoit-Vical F.	17884314	1	0
Malaria research should go 'back to basics'.	Callaway E.	17882177	1	0
Personal-protection measures against mosquitoes: a study of practices and costs in a district, in the Indian state of Orissa, where malaria and lymphatic filariasis are co-endemic.	Babu BV, Mishra S, Mishra S, Swain BK.	17877879	1	1	1	x
Ensuring sustained ACT production and reliable artemisinin supply.	Kindermans JM, Pilloy J, Olliaro P, Gomes M.	17868471	1	0
Comparison of three molecular methods for the detection and speciation of Plasmodium vivax and Plasmodium falciparum.	Boonma P, Christensen PR, Suwanarusk R, Price RN, Russell B, Lek-Uthai U.	17868467	1	0
Developing recombinant bacteria for control of mosquito larvae.	Federici BA, Park HW, Bideshi DK, Wirth MC, Johnson JJ, Sakano Y, Tang M.	17853605	1	0
Financial implications of refugee malaria: the impact of pre-departure presumptive treatment with anti-malarial drugs.	Collinet-Adler S, Stauffer WM, Boulware DR, Larsen KL, Rogers TB, Williams DN.	17827360	1	1	0
Neglected tropical diseases in Uganda: the prospect and challenge of integrated control.	Kolaczinski JH, Kabatereine NB, Onapa AW, Ndyomugyenyi R, Kakembo AS, Brooker S.	17826335	0
[Population's behaviour and expectations concerning malaria control in Ouidah, Benin, April 2006)]	Aplogan A, Ahanhanzo C.	17824319	1	0
Rapid microarray-based method for monitoring of all currently known single-nucleotide polymorphisms associated with parasite resistance to antimalaria drugs.	Crameri A, Marfurt J, Mugittu K, Maire N, Regös A, Coppee JY, Sismeiro O, Burki R, Huber E, Laubscher D, Puijalon O, Genton B, Felger I, Beck HP.	17804664	1	0
Estimated global resources needed to attain international malaria control goals.	Kiszewski A, Johns B, Schapira A, Delacollette C, Crowell V, Tan-Torres T, Ameneshewa B, Teklehaimanot A, Nafo-Traoré F.	17768521	1	0
Increasing coverage and decreasing inequity in insecticide-treated bed net use among rural Kenyan children.	Noor AM, Amin AA, Akhwale WS, Snow RW.	17713981	1	0
Making performance-based funding work for health.	Low-Beer D, Afkhami H, Komatsu R, Banati P, Sempala M, Katz I, Cutler J, Schumacher P, Tran-Ba-Huy R, Schwartländer B.	17713979	0
rDNA-ITS2-PCR assay for grouping the cryptic species of Anopheles culicifacies complex (Diptera: Culicidae).	Manonmani AM, Sadanandane C, Sahu SS, Mathivanan A, Jambulingam P.	17709089	1	0
[Achievements and failure of WHO during realization of the control programmes of the communicable diseases during twentieth century]	Olakowski T.	17702449	0
Detection of knockdown resistance (kdr) mutations in Anopheles gambiae: a comparison of two new high-throughput assays with existing methods.	Bass C, Nikou D, Donnelly MJ, Williamson MS, Ranson H, Ball A, Vontas J, Field LM.	17697325	1	0
Preliminary field testing of a long-lasting insecticide-treated hammock against Anopheles gambiae and Mansonia spp. (Diptera: Culicidae) in West Africa.	Hougard JM, Martin T, Guillet PF, Coosemans M, Itoh T, Akogbéto M, Chandre F.	17695020	1	0
Field evaluation of traditionally used plant-based insect repellents and fumigants against the malaria vector Anopheles darlingi in Riberalta, Bolivian Amazon.	Moore SJ, Hill N, Ruiz C, Cameron MM.	17695017	1	0
[Molecular markers for malaria drug resistance: necessary but not sufficient criteria to decide change in treatment policy]	Mbacham W, Njikam N.	17691441	1	0
[ASAQ, a breakthrough in the fight against malaria]	Kiechel JR, Pécoul B.	17691424	1	0
Eliminating human tuberculosis in the twenty-first century.	Dye C, Williams BG.	17690054	0
Consumer response and satisfaction to prepackaged antimalarial drugs for children in Aba, Nigeria.	Salami KK, Brieger WR.	17686741	1	0
Social marketing of insecticide-treated bednets: the case for Pakistan.	Qazi S, Shaikh BT.	17684865	1	1	1	1
Battling the malaria iceberg with chloroquine in India.	Sharma VP.	17683630	1	0
A low-cost repellent for malaria vectors in the Americas: results of two field trials in Guatemala and Peru.	Moore SJ, Darling ST, Sihuincha M, Padilla N, Devine GJ.	17678537	1	1	0
The Global Fund: 5 years on.	McCarthy M.	17668470	0
Prospects for the treatment of drug-resistant malaria parasites.	Tilley L, Davis TM, Bray PG.	17661691	1	0
Comparison of serological methods (ELISA, DAT and IFA) for diagnosis of visceral leishmaniasis utilizing an endemic strain.	Mikaeili F, Fakhar M, Sarkari B, Motazedian MH, Hatam G.	17652852	0
Modelling the effect of malaria endemicity on spatial variations in childhood fever, diarrhoea and pneumonia in Malawi.	Kazembe LN, Muula AS, Appleton CC, Kleinschmidt I.	17651488	1	0
Blood schizontocidal activity of methylene blue in combination with antimalarials against Plasmodium falciparum.	Garavito G, Bertani S, Rincon J, Maurel S, Monje MC, Landau I, Valentin A, Deharo E.	17645185	1	0
Superiority of DAT over ELISA as a diagnostic and seroepidemiological tool for the diagnosis of Indian Kala-azar.	Goyal RK, Mohapatra TM.	17642689	0
Community coverage of an antimalarial combination of artesunate and amodiaquine in Makamba Province, Burundi, nine months after its introduction.	Gerstl S, Cohuet S, Edoh K, Brasher C, Lesage A, Guthmann JP, Checchi F.	17640357	1	0
Exploring the contributions of bed nets, cattle, insecticides and excitorepellency to malaria control: a deterministic model of mosquito host-seeking behaviour and mortality.	Killeen GF, Smith TA.	17631372	1	0
Estimating antimalarial drugs consumption in Africa before the switch to artemisinin-based combination therapies (ACTs).	Kindermans JM, Vandenbergh D, Vreeke E, Olliaro P, D'Altilia JP.	17623092	1	0
Monitoring of larval habitats and mosquito densities in the Sudan savanna of Mali: implications for malaria vector control.	Sogoba N, Doumbia S, Vounatsou P, Baber I, Keita M, Maiga M, Traoré SF, Touré A, Dolo G, Smith T, Ribeiro JM.	17620634	1	0
An update on anemia in less developed countries.	Tolentino K, Friedman JF.	17620629	0
Inequities in valuation of benefits, choice of drugs, and mode of payment for malaria treatment services provided by community health workers in Nigeria.	Onwujekwe O, Ojukwu J, Shu E, Uzochukwu B.	17620625	1	0
Quinine substitutes in the confederate army.	Hasegawa GR.	17615851	1	0
Antimalarial cation-dimers synthesized in two steps from an inexpensive starting material, isonicotinic acid.	Motoshima K, Hiwasa Y, Yoshikawa M, Fujimoto K, Tai A, Kakuta H, Sasaki K.	17607684	1	0
Delivery systems for insecticide treated and untreated mosquito nets in Africa: categorization and outcomes achieved.	Webster J, Hill J, Lines J, Hanson K.	17599950	1	1	1	0
Malaria control needs mass distribution of insecticidal bednets.	Teklehaimanot A, Sachs JD, Curtis C.	17597200	1	0
Sustained high coverage of insecticide-treated bednets through combined Catch-up and Keep-up strategies.	Grabowsky M, Nobiya T, Selanikio J.	17596247	1	1	1	0
Achieving child survival goals: potential contribution of community health workers.	Haines A, Sanders D, Lehmann U, Rowe AK, Lawn JE, Jan S, Walker DG, Bhutta Z.	17586307	0
Microbial larvicides for malaria control in The Gambia.	Majambere S, Lindsay SW, Green C, Kandeh B, Fillinger U.	17555570	0
Gates of opportunity.	Sorenson E.	17554811	0
[A new, cheaper and simpler anti-malaria preparation]	Holen Ø.	17551569	1	0
A financial road map to scaling up essential child health interventions in 75 countries.	Stenberg K, Johns B, Scherpbier RW, Edejer TT.	17546312	0
The challenges of changing national malaria drug policy to artemisinin-based combinations in Kenya.	Amin AA, Zurovac D, Kangwana BB, Greenfield J, Otieno DN, Akhwale WS, Snow RW.	17535417	1	0
Computational modeling tools for the design of potent antimalarial bisbenzamidines: overcoming the antimalarial potential of pentamidine.	Cruz-Monteagudo M, Borges F, Perez González M, Cordeiro MN.	17533134	1	0
Global Fund grant programmes: an analysis of evaluation scores.	Radelet S, Siddiqi B.	17531888	0
The performance of the Global Fund.	Murray C, Lu C, Michaud C.	17531868	0
The framework of international health research--secondary publication.	Kruse AY, Bygbjerg IC.	17521529	0
Malaria 2007--progressing research, persisting challenges.	Zuccotti G, DeAngelis CD.	17519418	1	0
Burden, features, and outcome of neurological involvement in acute falciparum malaria in Kenyan children.	Idro R, Ndiritu M, Ogutu B, Mithwani S, Maitland K, Berkley J, Crawley J, Fegan G, Bauni E, Peshu N, Marsh K, Neville B, Newton C.	17519413	1	0
Deletion mutagenesis of large areas in Plasmodium falciparum genes: a comparative study.	Williams M, Louw AI, Birkholtz LM.	17519001	1	0
Age-related changes in adaptation to severe anemia in childhood in developing countries.	O'Donnell A, Premawardhena A, Arambepola M, Allen SJ, Peto TE, Fisher CA, Rees DC, Olivieri NF, Weatherall DJ.	17517643	1	0
Quantifying the economic burden of malaria in Nigeria using the willingness to pay approach.	Jimoh A, Sofola O, Petu A, Okorosobo T.	17517146	1	1	1	1
Twenty years of human immunodeficiency virus infection in Croatia--an epidemic that is still in an early stage.	Begovac J, Zekan A, Skoko-Poljak D.	17508469	0
Biomedical philanthropy: the giving machine. Tadataka Yamada interviewed by Lucy Odling-Smee.	Yamada T.	17507956	0
Determinants of bed net use in the Gambia: implications for malaria control.	Wiseman V, Scott A, McElroy B, Conteh L, Stevens W.	17488900	1	1	1	0
Community views on health sector reform and their participation in health priority setting: case of Lushoto and Muheza districts, Tanzania.	Mubyazi GM, Mushi A, Kamugisha M, Massaga J, Mdira KY, Segeja M, Njunwa KJ.	17459906	0
Canada's fevered failure on malaria.	Attaran A.	17452652	1	0
Micro-epidemiology of Plasmodium falciparum malaria: Is there any difference in transmission risk between neighbouring villages?	Yé Y, Kyobutungi C, Louis VR, Sauerborn R.	17445255	1	0
[Against malaria: ASAQ, one dollar per box]	Nau JY.	17444210	1	1	0
Equity, empowerment and choice: from theory to practice in public health.	Ratna J, Rifkin S.	17440001	0
Introducing desirable transgenes into insect populations using Y-linked meiotic drive - a theoretical assessment.	Huang Y, Magori K, Lloyd AL, Gould F.	17439607	0
Choice of treatment for fever at household level in Malawi: examining spatial patterns.	Kazembe LN, Appleton CC, Kleinschmidt I.	17425775	0
Erythrocyte remodeling by malaria parasites.	Haldar K, Mohandas N.	17414208	1	0
Synthetic vaccine update: applying lessons learned from recent SPf66 malarial vaccine physicochemical, structural and immunological characterization.	Bermúdez A, Reyes C, Guzmán F, Vanegas M, Rosas J, Amador R, Rodríguez R, Patarroyo MA, Patarroyo ME.	17403557	1	0
Comparison of the diagnosis of malaria by microscopy, immunochromatography and PCR in endemic areas of Venezuela.	Rodulfo H, De Donato M, Mora R, González L, Contreras CE.	17401497	1	0
Functional genomics and the biosynthesis of artemisinin.	Covello PS, Teoh KH, Polichuk DR, Reed DW, Nowak G.	17399751	1	0
Counterfeit artemisinin derivatives and Africa: update from authors.	Newton PN, Green MD, Fernandez F.	17388677	1	0
Millennium development holes.	[No authors listed]	17377541	0
Population genomics of the immune evasion (var) genes of Plasmodium falciparum.	Barry AE, Leliwa-Sytek A, Tavul L, Imrie H, Migot-Nabias F, Brown SM, McVean GA, Day KP.	17367208	1	0
Investigating mosquito-net coverage in Nigeria. How useful are consumer marketing surveys?	Vyas S, Hanson K, Lines J.	17362598	1	1	1	x
Accessibility and affordability of malaria intervention, treatment and prevention in Africa.	Koech DK.	17348736	1	1	1	0
Changing funding patterns in tuberculosis.	Kaufmann SH, Parida SK.	17342144	0
Malaria in pregnancy, risk perceptions and care seeking practices among adolescents in Mukono district Uganda.	Mbonye AK, Neema S, Magnussen P.	17340848	1	0
Ethical challenges in voluntary blood donation in Kerala, India.	Choudhury LP, Tetali S.	17329382	0
Paediatric health economic evaluations: a world view.	Ungar WJ.	17326379	0
The hospital on Bushenyi Hill.	Halvorson GC.	17315558	0
A cost-effectiveness analysis of artemether lumefantrine for treatment of uncomplicated malaria in Zambia.	Chanda P, Masiye F, Chitah BM, Sipilanyambe N, Hawela M, Banda P, Okorosobo T.	17313682	1	1	1	1
The role of communication between clients and health care providers: implications for adherence to malaria treatment in rural Gambia.	Conteh L, Stevens W, Wiseman V.	17313510	1	0
Traditional use of indigenous mosquito-repellents to protect humans against mosquitoes and other insect bites in a rural community of Cameroon.	Ntonifor NN, Ngufor CA, Kimbi HK, Oben BO.	17310681	1	0
[Links and effects of globalization on social and economic organization and malaria prevalence in the Coastal Region of Livingston, Guatemala]	Nelson CM.	17308719	1	1	0
The health and economic impact of dengue in Latin America.	Torres JR, Castro J.	17308714	0
[Knowledge, attitudes and practices of populations towards mosquitoes in urban and rural area (Côte d'Ivoire--West Africa)]	Doannio JM, Konan YL, Amalaman K, Attiah J.	17304756	1	0
The clinical spectrum of severe malaria in children in the east provincial hospital of Bertoua, Cameroon.	Chiabi A, Tchokoteu PF, Toupouri A, Mbeng TB, Wefuan J.	17304741	1	0
A community-based feasibility study of National Health Insurance Scheme in Ghana.	Edoh D, Brenya A.	17298144	0
Reformed US malaria program garners critics' approval.	Schubert C.	17290251	1	0
Increasing burden of childhood severe malaria in a Nigerian tertiary hospital: implication for control.	Orimadegun AE, Fawole O, Okereke JO, Akinbami FO, Sodeinde O.	17287244	1	0
[Extraction of artemisinin and synthesis of its derivates artesunate and artemether]	Chekem L, Wierucki S.	17286032	1	0
[Control of malaria: market for artemisinin and its derivatives]	Pilloy J.	17286020	1	0
Combination vaccines: synergistic simultaneous induction of antibody and T-cell immunity.	Moore AC, Hutchings CL.	17280483	1	0
Feasibility of a community health worker strategy for providing near and appropriate treatment of malaria in southeast Nigeria: an analysis of activities, costs and outcomes.	Onwujekwe O, Uzochukwu B, Ojukwu J, Dike N, Shu E.	17270139	1	1	1	1
Design and synthesis of potent antimalarial agents based on clotrimazole scaffold: exploring an innovative pharmacophore.	Gemma S, Campiani G, Butini S, Kukreja G, Joshi BP, Persico M, Catalanotti B, Novellino E, Fattorusso E, Nacci V, Savini L, Taramelli D, Basilico N, Morace G, Yardley V, Fattorusso C.	17263523	1	0
Global Fund pulls grants from mismanaging countries.	Wakabi W.	17261822	0
The impact of a hybrid social marketing intervention on inequities in access, ownership and use of insecticide-treated nets.	Agha S, Van Rossem R, Stallworthy G, Kusanthan T.	17261185	1	1	1	1
DDT for malaria control: the issue of trade.	[No authors listed]	17258644	1	0
Effect of artemisinin-based treatment policy on consumption pattern of antimalarials.	Mokuolu OA, Okoro EO, Ayetoro SO, Adewara AA.	17255221	1	0
The economics of malaria in pregnancy--a review of the evidence and research priorities.	Worrall E, Morel C, Yeung S, Borghi J, Webster J, Hill J, Wiseman V, Mills A.	17251086	1	1	1	1
Reducing the burden of malaria in pregnancy by preventive strategies.	Menéndez C, D'Alessandro U, ter Kuile FO.	17251083	1	0
Sickle cell disease in Africa: burden and research priorities.	Makani J, Williams TN, Marsh K.	17244405	1	0
Commentary: improving the health of neglected populations in Latin America.	Franco-Paredes C, Jones D, Rodríguez-Morales AJ, Santos-Preciado JI.	17244369	0
Preventing vertical transmission of HIV in Kinshasa, Democratic Republic of the Congo: a baseline survey of 18 antenatal clinics.	Behets FM, Matendo R, Vaz LM, Kilese N, Nanlele D, Kokolomami J, Okitolando EW, Van Rie A.	17242833	0
[Development of antituberculous drugs: current status and future prospects]	Tomioka H, Namba K.	17240921	0
Strategies to avoid the loss of developmental potential in more than 200 million children in the developing world.	Engle PL, Black MM, Behrman JR, Cabral de Mello M, Gertler PJ, Kapiriri L, Martorell R, Young ME; International Child Development Steering Group.	17240290	0
Treatment of malaria restricted to laboratory-confirmed cases: a prospective cohort study in Ugandan children.	Njama-Meya D, Clark TD, Nzarubara B, Staedke S, Kamya MR, Dorsey G.	17239256	1	0
Comparison of a SYBR green I-based assay with a histidine-rich protein II enzyme-linked immunosorbent assay for in vitro antimalarial drug efficacy testing and application to clinical isolates.	Bacon DJ, Latour C, Lucas C, Colina O, Ringwald P, Picot S.	17220424	1	0
Herbal remedy in the treatment of malaria: cross sectional survey of residents of Lagos State, Nigeria.	Idowu ET, Mafe MA, Otubanjo OA, Adeneye AK.	17209310	1	0
Delivery of insecticide-treated net services through employer and community-based approaches in Kenya.	Wacira DG, Hill J, McCall PJ, Kroeger A.	17207158	1	1	1	1
Practical malaria tests promise results in remote regions.	Waltz E.	17206113	1	0
Solutions to nutrition-related health problems of preschool children: education and nutritional policies for children.	Darnton-Hill I, Kennedy E, Cogill B, Hossain SM.	17204980	0
Footbath acaricide treatment to control cattle infestation by the tick Amblyomma variegatum.	Stachurski F, Lancelot R.	17199752	0
USAID's health challenge: improving US foreign assistance.	Bate R.	17197684	0
The cost of uncomplicated childhood fevers to Kenyan households: implications for reaching international access targets.	Larson BA, Amin AA, Noor AM, Zurovac D, Snow RW.	17196105	1	1	1	1
Changing faces: A review of infectious disease screening of refugees by the Migrant Health Unit, Western Australia in 2003 and 2004.	Martin JA, Mak DB.	17181502	0
[Cost-effectiveness analysis of two strategies for malaria control in the urban area of Buenaventura, Colombia]	Girón SL, Mateus JC, Castellar CE.	17176001	1	1	1	1	Spanish
Monitoring chloroquine resistance using Plasmodium falciparum parasites isolated from wild mosquitoes in Tanzania.	Temu EA, Kimani I, Tuno N, Kawada H, Minjas JN, Takagi M.	17172390	1	0
GFATM-WHO partnership: a win for TB-HIV.	Pray R, Nunn P, Luelmo F.	17167966	0
Baculovirus-based vaccination vectors allow for efficient induction of immune responses against plasmodium falciparum circumsporozoite protein.	Strauss R, Hüser A, Ni S, Tuve S, Kiviat N, Sow PS, Hofmann C, Lieber A.	17164791	1	0
Artemether/lumefantrine in the treatment of uncomplicated falciparum malaria.	Kokwaro G, Mwai L, Nzila A.	17163809	1	0
Reducing the burden of childhood malaria in Africa: the role of improved.	Rafael ME, Taylor T, Magill A, Lim YW, Girosi F, Allan R.	17159893	1	0
Intrahost selection of Plasmodium falciparum pfmdr1 alleles after antimalarial treatment on the northwestern border of Thailand.	Uhlemann AC, McGready R, Ashley EA, Brockman A, Singhasivanon P, Krishna S, White NJ, Nosten F, Price RN.	17152017	1	0
Consumers stated and revealed preferences for community health workers and other strategies for the provision of timely and appropriate treatment of malaria in southeast Nigeria.	Onwujekwe O, Dike N, Ojukwu J, Uzochukwu B, Ezumah N, Shu E, Okonkwo P.	17140449	0
Getting global funds to those most in need: the Thai Drug Users' Network.	Kerr T, Kaplan K, Suwannawong P, Wood E.	17136907	0
Optimized Malaria-antigens delivered by immunostimulating reconstituted influenza virosomes.	Westerfeld N, Pluschke G, Zurbriggen R.	17131241	1	0
High-throughput Plasmodium falciparum growth assay for malaria drug discovery.	Baniecki ML, Wirth DF, Clardy J.	17116676	1	0
[Malaria: knowledge, behaviour and practices among a rural population of Gossas, Senegal]	Ndour CT, Ba O, Manga NM, Fortes ML, Nyamwasa D, Sow PS.	17111981	1	0
Malaria: anti malarial resistance and policy ramifications and challenges.	Kshirsagar NA.	17102549	1	0
Quantifying behavioural interactions between humans and mosquitoes: evaluating the protective efficacy of insecticidal nets against malaria transmission in rural Tanzania.	Killeen GF, Kihonda J, Lyimo E, Oketch FR, Kotas ME, Mathenge E, Schellenberg JA, Lengeler C, Smith TA, Drakeley CJ.	17096840	1	0
Sixth Africa Malaria Day in 2006: how far have we come after the Abuja Declaration?	Rugemalila JB, Wanga CL, Kilama WL.	17090308	1	0
[What is the cost of health in low income countries]	Pulcinelli C.	17080629	0
Innovative lead discovery strategies for tropical diseases.	Nwaka S, Hudson A.	17080030	0
Maternal health in poor countries: the broader context and a call for action.	Filippi V, Ronsmans C, Campbell OM, Graham WJ, Mills A, Borghi J, Koblinsky M, Osrin D.	17071287	0
Insecticide-treated bed-nets for malaria mosquito control.	Curtis CF, Maxwell CA, Magesa SM, Rwegoshora RT, Wilkes TJ.	17067053	1	0
[Causes of neuropaediatric morbidity in Africa]	Wandja SN, Mussa K, Kamche EM, Kalangu K.	17061176	0
Suppression of exposure to malaria vectors by an order of magnitude using microbial larvicides in rural Kenya.	Fillinger U, Lindsay SW.	17054742	1	0
Development of an automated malaria discriminant factor using VCS technology.	Briggs C, Da Costa A, Freeman L, Aucamp I, Ngubeni B, Machin SJ.	17050066	1	0
Successful integration of insecticide-treated bed net distribution with mass drug administration in Central Nigeria.	Blackburn BG, Eigege A, Gotau H, Gerlong G, Miri E, Hawley WA, Mathieu E, Richards F.	17038688	1	0
A randomized trial of artesunate-sulfamethoxypyrazine-pyrimethamine versus artemether-lumefantrine for the treatment of uncomplicated Plasmodium falciparum malaria in Mali.	Sagara I, Dicko A, Djimde A, Guindo O, Kone M, Tolo Y, Thera MA, Sogoba M, Fofana M, Ouattara A, Sissoko M, Jansen HF, Doumbo OK.	17038684	1	0
Burden of malaria at community level in children less than 5 years of age in Togo.	Eliades MJ, Wolkon A, Morgah K, Crawford SB, Dorkenoo A, Sodahlon Y, Hawley WA, Hightower AW, Kuile FO, Terlouw DJ.	17038683	1	0
Responding to AIDS, tuberculosis, malaria, and emerging infectious diseases in Burma: dilemmas of policy and practice.	Beyrer C, Suwanvanichkij V, Mullany LC, Richards AK, Franck N, Samuels A, Lee TJ.	17032061	1	0
Cost-effectiveness study of three antimalarial drug combinations in Tanzania.	Wiseman V, Kim M, Mutabingwa TK, Whitty CJ.	17032059	1	1	1	1
The Global Fund at five: what next for universal access for HIV/AIDS, TB and malaria?	Sidibe M, Ramiah I, Buse K.	17021299	1	0
Innate immune responses to human malaria: heterogeneous cytokine responses to blood-stage Plasmodium falciparum correlate with parasitological and clinical outcomes.	Walther M, Woodruff J, Edele F, Jeffries D, Tongren JE, King E, Andrews L, Bejon P, Gilbert SC, De Souza JB, Sinden R, Hill AV, Riley EM.	17015763	1	0
An edible vaccine for malaria using transgenic tomatoes of varying sizes, shapes and colors to carry different antigens.	Chowdhury K, Bagasra O.	17014967	1	0
Advance market commitments for vaccines against neglected diseases: estimating costs and effectiveness.	Berndt ER, Glennerster R, Kremer MR, Lee J, Levine R, Weizsäcker G, Williams H.	17013993	0
Ensuring quality and access for malaria diagnosis: how can it be achieved?	Bell D, Wongsrichanalai C, Barnwell JW.	17003770	1	0
[International health research: priorities and commitment]	Kruse AY, Bygbjerg IC.	16999885	0
Economic and practical challenges to the formulation of vaccines against endemic infectious diseases such as malaria.	Plebanski M, Lopez E, Proudfoot O, Cooke BM, Itzstein M, Coppel RL.	16997716	1	1	0
Donor funding priorities for communicable disease control in the developing world.	Shiffman J.	16984894	0
Accuracy of the health information system on malaria surveillance in Vietnam.	Erhart A, Thang ND, Xa NX, Thieu NQ, Hung LX, Hung NQ, Nam NV, Toi LV, Tung NM, Bien TH, Tuy TQ, Cong LD, Thuan LK, Coosemans M, D'Alessandro U.	16979202	1	0
How much disease burden can be prevented by environmental interventions?	Prüss-Ustün A, Corvalán C.	16971860	0
Malaria hotspot areas in a highland Kenya site are consistent in epidemic and non-epidemic years and are associated with ecological factors.	Ernst KC, Adoka SO, Kowuor DO, Wilson ML, John CC.	16970824	1	0
Laboratory use in Ghana: physician perception and practice.	Polage CR, Bedu-Addo G, Owusu-Ofori A, Frimpong E, Lloyd W, Zurcher E, Hale D, Petti CA.	16968935	0
Socio-economic differences in preferences and willingness to pay for different providers of malaria treatment in southeast Nigeria.	Onwujekwe O, Ojukwu J, Ezumah N, Uzochukwu B, Dike N, Soludo E.	16968915	1	1	1	1
Cost considerations of malaria chemoprophylaxis including use of primaquine for primary or terminal chemoprophylaxis.	Bryan JP.	16968914	1	1	0
Utility of alkylaminoquinolinyl methanols as new antimalarial drugs.	Dow GS, Heady TN, Bhattacharjee AK, Caridha D, Gerena L, Gettayacamin M, Lanteri CA, Obaldia N 3rd, Roncal N, Shearer T, Smith PL, Tungtaeng A, Wolf L, Cabezas M, Yourick D, Smith KS.	16966402	1	0
Pyrosequencing, a high-throughput method for detecting single nucleotide polymorphisms in the dihydrofolate reductase and dihydropteroate synthetase genes of Plasmodium falciparum.	Zhou Z, Poe AC, Limor J, Grady KK, Goldman I, McCollum AM, Escalante AA, Barnwell JW, Udhayakumar V.	16957045	1	0
Burden of diseases in poor resource countries: meeting the challenges of combating HIV/AIDS, tuberculosis and malaria.	Mhalu FS.	16941945	1	0
Rethinking the economic costs of malaria at the household level: evidence from applying a new analytical framework in rural Kenya.	Chuma JM, Thiede M, Molyneux CS.	16939658	1	1	1	1
A fixed-dose 24-hour regimen of artesunate plus sulfamethoxypyrazine-pyrimethamine for the treatment of uncomplicated Plasmodium falciparum malaria in eastern Sudan.	Adam I, Magzoub M, Osman ME, Khalil IF, Alifrangis M, Elmardi KA.	16934158	1	0
Predicting the cost-effectiveness of introducing a pre-erythrocytic malaria vaccine into the expanded program on immunization in Tanzania.	Tediosi F, Hutton G, Maire N, Smith TA, Ross A, Tanner M.	16931824	1	1	1	1
The costs of introducing a malaria vaccine through the expanded program on immunization in Tanzania.	Hutton G, Tediosi F.	16931823	1	1	1	1
An approach to model the costs and effects of case management of Plasmodium falciparum malaria in sub-saharan Africa.	Tediosi F, Maire N, Smith T, Hutton G, Utzinger J, Ross A, Tanner M.	16931820	1	1	1	1
Mathematical modeling of the impact of malaria vaccines on the clinical epidemiology and natural history of Plasmodium falciparum malaria: Overview.	Smith T, Killeen GF, Maire N, Ross A, Molineaux L, Tediosi F, Hutton G, Utzinger J, Dietz K, Tanner M.	16931810	1	0
[Impact of a new parasitologic laboratory for malaria diagnosis on diagnosis and cost of malaria in a company setting: experience from Angola]	Besnard P, Foumane V, Foucher JF, Beliaud P, Costa J, Monnot N, Le Mire J, Carnevale P.	16924820	1	1	1	1	French
A versatile denaturing HPLC approach for human beta-globin gene mutation screening.	Bournazos SN, Tserga A, Patrinos GP, Papadakis MN.	16924651	0
Analytical chemistry and developing nations. Challenges for clinical diagnostic devices. Lack of healthcare personnel, few reagents, no follow-up visits. Can technology find a way around these problems?	Willis RC.	16913058	0
Ensuring quality and access for malaria diagnosis: how can it be achieved?	Bell D, Wongsrichanalai C, Barnwell JW.	16912713	1	1	0
The financial and clinical implications of adult malaria diagnosis using microscopy in Kenya.	Zurovac D, Larson BA, Akhwale W, Snow RW.	16903882	1	1	1	1
Burden of diseases in Amhara region, Ethiopia.	Fantahun M, Degu G.	16895033	0
Developing an evidence-based decision support system for rational insecticide choice in the control of African malaria vectors.	Coleman M, Sharp B, Seocharan I, Hemingway J.	16892622	1	0
Profile: Amir Attaran.	Check E.	16892022	0
Move against malaria.	[No authors listed]	16892014	1	0
An examination of the Global Fund at 5 years.	Feachem RG, Sabot OJ.	16890842	0
Absorptive capacity and disbursements by the Global Fund to Fight AIDS, Tuberculosis and Malaria: analysis of grant implementation.	Lu C, Michaud CM, Khan K, Murray CJ.	16890835	1	0
Exemption policies and community preferences for tropical endemic diseases in the Bamako initiative programme in Nigeria.	Uzochukwu BS, Onwujekwe OE.	16884613	0
Applying the concepts of financial options to stimulate vaccine development.	Brogan D, Mossialos E.	16883302	0
From chloroquine to artemisinin-based combination therapy: the Sudanese experience.	Malik EM, Mohamed TA, Elmardi KA, Mowien RM, Elhassan AH, Elamin SB, Mannan AA, Ahmed ES.	16879742	1	0
The Global Fund Secretariat's suspension of funding to Uganda: how could this have been avoided?	Kapiriri L, Martin DK.	16878232	0
Use of insecticide-treated clothes for personal protection against malaria: a community trial.	Kimani EW, Vulule JM, Kuria IW, Mugisha F.	16872529	1	0
Artemisinin combination therapies for treatment of uncomplicated malaria in Uganda.	Bukirwa H, Yeka A, Kamya MR, Talisuna A, Banek K, Bakyaita N, Rwakimari JB, Rosenthal PJ, Wabwire-Mangen F, Dorsey G, Staedke SG.	16871329	1	0
Zinc in human health.	Temple VJ, Masta A.	16862939	0
[Antimalarial drug resistance]	Le Bras J, Musset L, Clain J.	16854546	1	0
The Booster Program for Malaria Control: putting knowledge and money to work.	Sarbib JL, Nankani G, Patel P.	16844496	1	1	0
The World Bank: false financial and statistical accounts and medical malpractice in malaria treatment.	Attaran A, Barnes KI, Bate R, Binka F, d'Alessandro U, Fanello CI, Garrett L, Mutabingwa TK, Roberts D, Sibley CH, Talisuna A, Van Geertruyden JP, Watkins WM.	16844495	1	0
The World Bank and malaria treatment.	Lambo E.	16844476	1	0
Impact of opportunistic diseases on chronic mortality in HIV-infected adults in Côte d'Ivoire.	Losina E, Anglaret X, Yazdanpanah Y, Wang B, Toure S, Seage GR 3rd, N'Dri-Yoman T, Walensky RP, Dakoury-Dogbo N, Goldie SJ, Messou E, Weinstein MC, Deuffic-Burban S, Salamon R, Freedberg KA.	16841136	0
Uganda's successful Guinea Worm Eradication Program.	Rwakimari JB, Hopkins DR, Ruiz-Tiben E.	16837699	0
[Burden of hospitalizations attributable to malaria in Spain during 1999-2002]	Anegón Blanco M, Esteban J, Valcárcel Rivera Y, Bastero Gil R, Gil de Miguel A.	16834952	1	0
[Anaemia in a school of rural Cambodia: detection, prevalence, and links with intestinal worms and malnutrition]	Khieu V, Odermatt P, Mel Y, Keluangkhot V, Strobel M.	16821444	0
Melinda Moree.	Moree M.	16821285	0
Occurrence of the leucine-to-phenylalanine knockdown resistance (kdr) mutation in Anopheles arabiensis populations in Tanzania, detected by a simplified high-throughput SSOP-ELISA method.	Kulkarni MA, Rowland M, Alifrangis M, Mosha FW, Matowo J, Malima R, Peter J, Kweka E, Lyimo I, Magesa S, Salanti A, Rau ME, Drakeley C.	16820067	1	0
A clinical drug library screen identifies astemizole as an antimalarial agent.	Chong CR, Chen X, Shi L, Liu JO, Sullivan DJ Jr.	16816845	1	0
The US President's Malaria Initiative.	[No authors listed]	16815354	1	0
Cost and cost-effectiveness of PPM-DOTS for tuberculosis control: evidence from India.	Floyd K, Arora VK, Murthy KJ, Lonnroth K, Singla N, Akbar Y, Zignol M, Uplekar M.	16799727	0
Efficacy and effectiveness of dihydroartemisinin-piperaquine versus artesunate-mefloquine in falciparum malaria: an open-label randomised comparison.	Smithuis F, Kyaw MK, Phe O, Aye KZ, Htet L, Barends M, Lindegardh N, Singtoroj T, Ashley E, Lwin S, Stepniewska K, White NJ.	16798391	1	0
Artemisinin combination therapies.	Duffy PE, Mutabingwa TK.	16798368	1	0
[Knowledge of the risks of smoking in patients admitted to a respiratory clinic in Senegal]	Dia Kane Y, Toure NO, Diatta A, Ndiaye EH, Niang A, Thiam K, Mbaye Sylva FB, Hane AA.	16788522	0
Rolling out insecticide treated nets in Eritrea: examining the determinants of possession and use in malarious zones during the rainy season.	Macintyre K, Keating J, Okbaldt YB, Zerom M, Sosler S, Ghebremeskel T, Eisele TP.	16772004	1	1	1	0
Perspectives on polio and immunization in Northern Nigeria.	Renne E.	16765498	0
Comparative analysis of two alternative models for epidemiological surveillance in the Mexican Malaria Control Program.	Betanzos-Reyes AF, Rodríguez MH, Duran-Arenas LG, Hernández-Avila JE, Méndez-Galván JF, Monroy OJ, Coyner RT.	16765473	1	0
Manslaughter by fake artesunate in Asia--will Africa be next?	Newton PN, McGready R, Fernandez F, Green MD, Sunjio M, Bruneton C, Phanouvong S, Millet P, Whitty CJ, Talisuna AO, Proux S, Christophel EM, Malenga G, Singhasivanon P, Bojang K, Kaur H, Palmer K, Day NP, Greenwood BM, Nosten F, White NJ.	16752952	1	0
Insecticide-treated nets.	Hill J, Lines J, Rowland M.	16735163	1	0
Control of human parasitic diseases: Context and overview.	Molyneux DH.	16735161	1	0
Global and regional burden of disease and risk factors, 2001: systematic analysis of population health data.	Lopez AD, Mathers CD, Ezzati M, Jamison DT, Murray CJ.	16731270	0
Meeting of the immunization Strategic Advisory Group of Experts, Geneva, 10-11 April 2006: conclusions and recommendations.	[No authors listed]	16729389	0
Capacity strengthening in malaria research: the Gates Malaria Partnership.	Greenwood BM, Bhasin A, Bowler CH, Naylor H, Targett GA.	16725373	1	0
The renaissance in global health.	Rabinovich NR.	16723275	0
Can the ubiquitous power of mobile phones be used to improve health outcomes in developing countries?	Kaplan WA.	16719925	0
The Innovative Vector Control Consortium: improved control of mosquito-borne diseases.	Hemingway J, Beaty BJ, Rowland M, Scott TW, Sharp BL.	16713358	1	0
Comparison of coverage with insecticide-treated nets in a Tanzanian town and villages where nets and insecticide are either marketed or provided free of charge.	Maxwell CA, Rwegoshora RT, Magesa SM, Curtis CF.	16712738	1	1	1	0
The pricing and procurement of antiretroviral drugs: an observational study of data from the Global Fund.	Vasan A, Hoos D, Mukherjee JS, Farmer PE, Rosenfield AG, Perriëns JH.	16710550	0
Supporting the use of artemisinin in combination.	Hale VG.	16710392	1	0
Progress towards the development of malaria vaccines.	Malkin E, Dubovsky F, Moree M.	16707275	1	0
An act to provide assistance to foreign countries to combat HIV/AIDS, tuberculosis, and malaria, and for other purposes. United States Leadership Against HIV/AIDS, Tuberculosis, and Malaria Act of 2003. Public Law 108-25.	United States. Congress.	16700110	1	0
Field-based evidence for linkage of mutations associated with chloroquine (pfcrt/pfmdr1) and sulfadoxine-pyrimethamine (pfdhfr/pfdhps) resistance and for the fitness cost of multiple mutations in P. falciparum.	Osman ME, Mockenhaupt FP, Bienzle U, Elbashir MI, Giha HA.	16690361	1	0
Niger welcomes largest bednet distribution in history.	Loewenberg S.	16683301	1	0
The cost-effectiveness of improving malaria home management: shopkeeper training in rural Kenya.	Goodman CA, Mutemi WM, Baya EK, Willetts A, Marsh V.	16682433	1	1	1	1
Costing the distribution of insecticide-treated nets: a review of cost and cost-effectiveness studies to provide guidance on standardization of costing methodology.	Kolaczinski J, Hanson K.	16681856	1	1	1	1
Vaccination for vivax malaria: targeting the invaders.	Polley SD, McRobert L, Sutherland CJ.	16676415	1	0
Determinants of household health expenditure on western institutional health care.	Su TT, Pokhrel S, Gbangou A, Flessa S.	16673075	0
Time for the World Bank to act on malaria.	[No authors listed]	16650629	1	0
Bioefficacy of Olyset nets against mosquitoes in India.	Ansari MA, Sreehari U, Razdan RK, Mittal PK.	16646330	1	0
World Bank defends efforts to curb malaria.	Hopkin M.	16641962	1	0
[Influence of social perceptions and practices on the use of bednets in the malaria control programme in Ivory Coast (West Africa)]	Doannio JM, Doudou DT, Konan LY, Djouaka R, Pare Toe L, Baldet T, Akogbeto M, Monjour L.	16615615	1	0
[Malaria: a medical and economic problem]	Bourée P.	16614591	1	0
Production of the antimalarial drug precursor artemisinic acid in engineered yeast.	Ro DK, Paradise EM, Ouellet M, Fisher KJ, Newman KL, Ndungu JM, Ho KA, Eachus RA, Ham TS, Kirby J, Chang MC, Withers ST, Shiba Y, Sarpong R, Keasling JD.	16612385	1	0
Malaria breakthrough raises spectre of drug resistance.	Towie N.	16612346	1	0
Habitat targeting for controlling aquatic stages of malaria vectors in Africa.	Killeen GF, Tanner M, Mukabana WR, Kalongolela MS, Kannady K, Lindsay SW, Fillinger U, de Castro MC.	16606973	1	0
Modelling malaria control.	White NJ.	16573360	1	0
Putting the genie back in the bottle? Availability and presentation of oral artemisinin compounds at retail pharmacies in urban Dar-es-Salaam.	Kachur SP, Black C, Abdulla S, Goodman C.	16569252	1	1	0
Antiplasmodial marine natural products in the perspective of current chemotherapy and prevention of malaria: a review.	Laurent D, Pietra F.	16565802	1	0
Mosquito transgenesis: what is the fitness cost?	Marrelli MT, Moreira CK, Kelly D, Alphey L, Jacobs-Lorena M.	16564223	1	0
Prevention of malaria during pregnancy in West Africa: policy change and the power of subregional action.	Newman RD, Moran AC, Kayentao K, Benga-De E, Yameogo M, Gaye O, Faye O, Lo Y, Moreira PM, Doumbo O, Parise ME, Steketee RW.	16553929	1	0
The costs of changing national policy: lessons from malaria treatment policy guidelines in Tanzania.	Mulligan JA, Mandike R, Palmer N, Williams H, Abdulla S, Bloland P, Mills A.	16553928	1	0
Malaria prevention in The Gambia: patterns of expenditure and determinants of demand at the household level.	Wiseman V, McElroy B, Conteh L, Stevens W.	16553925	1	1	1	1
Reaching the Abuja target for intermittent preventive treatment of malaria in pregnancy in African women: a review of progress and operational challenges.	Hill J, Kazembe P.	16553924	1	0
Operational response to malaria epidemics: are rapid diagnostic tests cost-effective?	Rolland E, Checchi F, Pinoges L, Balkan S, Guthmann JP, Guerin PJ.	16553923	1	1	1	1
Fever treatment and household wealth: the challenge posed for rolling out combination therapy for malaria.	Njau JD, Goodman C, Kachur SP, Palmer N, Khatib RA, Abdulla S, Mills A, Bloland P.	16553910	1	0
Fighting tropical diseases.	Sachs JD, Hotez PJ.	16543418	0
Diagnosing infection levels of four human malaria parasite species by a polymerase chain reaction/ligase detection reaction fluorescent microsphere-based assay.	McNamara DT, Kasehagen LJ, Grimberg BT, Cole-Tobian J, Collins WE, Zimmerman PA.	16525099	1	0
Will a global subsidy of new antimalarials delay the emergence of resistance and save lives?	Laxminarayan R, Over M, Smith DL.	16522574	1	0
Evaluation of a rapid immunochromatographic test for diagnosis of kala-azar & post kala-azar dermal leishmaniasis at a tertiary care centre of north India.	Mathur P, Samantaray J, Chauhan NK.	16517998	0
Prevention of malaria using ITNs: potential for achieving the millennium development goals.	Binka F, Akweongo P.	16515516	1	0
Malaria: burden of disease.	Vasan A, Hoos D, Mukherjee JS, Farmer PE, Rosenfield AG, Perriëns JH.	16515506	1	0
Household decision-making process and childhood cerebral malaria in The Gambia.	Okoko BJ, Yamuah LK.	16513493	1	1	0
The G8 and global health: What now? What next?	Labonte R, Schrecker T.	16512325	0
The burden of malaria mortality among African children in the year 2000.	Rowe AK, Rowe SY, Snow RW, Korenromp EL, Schellenberg JR, Stein C, Nahlen BL, Bryce J, Black RE, Steketee RW.	16507643	1	0
Evaluation of different methods for diagnosis of P. falciparum malaria.	Mendiratta DK, Bhutada K, Narang R, Narang P.	16505556	1	1	0
New type of R and D cooperation spawns malaria drugs.	Davidson C.	16501706	1	0
Thinking big about global health.	Chen I.	16497574	0
Comparison of the Paracheck-Pf test with microscopy, for the confirmation of Plasmodium falciparum malaria in Tanzania.	Mboera LE, Fanello CI, Malima RC, Talbert A, Fogliati P, Bobbio F, Molteni F.	16492359	1	0
Treatment-seeking practices for malaria in pregnancy among rural women in Mukono district, Uganda.	Mbonye AK, Neema S, Magnussen P.	16490155	1	0
Recco: recombination analysis using cost optimization.	Maydt J, Lengauer T.	16488909	0
Analysis of cost and effectiveness of pre-transfusion screening of donor blood and anti-malarial prophylaxis for recipients.	Rajab JA, Waithaka PM, Orinda DA, Scott CS.	16463750	1	1	1	x
Exploiting the potential of vector control for disease prevention.	Townson H, Nathan MB, Zaim M, Guillet P, Manga L, Bos R, Kindhauser M.	16462987	1	0
Ecologists can enable communities to implement malaria vector control in Africa.	Mukabana WR, Kannady K, Kiama GM, Ijumba JN, Mathenge EM, Kiche I, Nkwengulila G, Mboera L, Mtasiwa D, Yamagata Y, van Schayk I, Knols BG, Lindsay SW, Caldas de Castro M, Mshinda H, Tanner M, Fillinger U, Killeen GF.	16457724	1	0
Canada's doing a lot...but is it soon enough?	[No authors listed]	16456965	0
Infectious diseases. Tackling neglected diseases could offer more bang for the buck.	Vogel G.	16456044	0
Therapeutic efficacy of chloroquine or amodiaquine in combination with sulfadoxine-pyrimethamine for uncomplicated falciparum malaria in Papua New Guinea.	Jayatilaka KD, Taviri J, Kemiki A, Hwaihwanje I, Bulungol P.	16454394	1	0
Malaria quagmire.	[No authors listed]	16452936	1	0
Housing conditions and Plasmodium falciparum infection: protective effect of iron-sheet roofed houses.	Yé Y, Hoshen M, Louis V, Séraphin S, Traoré I, Sauerborn R.	16451729	1	0
Modelling distances travelled to government health services in Kenya.	Noor AM, Amin AA, Gething PW, Atkinson PM, Hay SI, Snow RW.	16451343	0
Maternal use of insecticide-treated nets in the prevention of malaria among children under five years in Nyamira district, Kenya.	Osero JS, Otieno MF, Orago AS.	16450675	1	0
Insecticide-treated nets in the prevention of malaria.	Ongore D.	16450674	1	0
Plasmodium falciparum infection and exoerythrocytic development in mice with chimeric human livers.	Sacci JB Jr, Alam U, Douglas D, Lewis J, Tyrrell DL, Azad AF, Kneteman NM.	16442544	1	0
User charges in public health facilities in Tanzania: effect on revenues, quality of services and people's health-seeking behaviour for malaria illnesses in Korogwe district.	Mubyazi G, Massaga J, Kamugisha M, Mubyazi JN, Magogo GC, Mdira KY, Gesase S, Sukwa T.	16438784	1	1	1	0
Immune effector mechanisms in malaria.	Marsh K, Kinyanjui S.	16438676	1	0
Optimizing malarial epidemiological studies in areas of low transmission.	Amerasinghe PH, Alifrangis M, van der Hoek W, Wirtz RA, Amerasinghe FP, Konradsen F.	16438128	1	0
Wealth, mother's education and physical access as determinants of retail sector net use in rural Kenya.	Noor AM, Omumbo JA, Amin AA, Zurovac D, Snow RW.	16436216	0
Control of neglected tropical diseases: integrated chemotherapy and beyond.	Utzinger J, de Savigny D.	16435910	0
Incorporating a rapid-impact package for neglected tropical diseases with programs for HIV/AIDS, tuberculosis, and malaria.	Hotez PJ, Molyneux DH, Fenwick A, Ottesen E, Ehrlich Sachs S, Sachs JD.	16435908	1	0
Real-time quantitative PCR with SYBR Green I detection for estimating copy numbers of nine drug resistance candidate genes in Plasmodium falciparum.	Ferreira ID, Rosário VE, Cravo PV.	16420686	1	0
Taking away the sting of malaria.	Murray S.	16415459	1	0
Impact of imported malaria on the burden of disease in northeastern Venezuela.	Rodríguez-Morales AJ, Delgado L, Martínez N, Franco-Paredes C.	16412105	1	0
Global Fund suspends grants to Burma.	Ahmad K.	16411291	0
Four malaria success stories: how malaria burden was successfully reduced in Brazil, Eritrea, India, and Vietnam.	Barat LM.	16407339	1	0
"I thought it was only ordinary fever!" cultural knowledge and the micropolitics of therapy seeking for childhood febrile illness in Tanzania.	Kamat VR.	16403595	0
Beyond registration--measuring the public-health potential of new treatments for malaria in Africa.	Lang T, Hughes D, Kanyok T, Kengeya-Kayondo J, Marsh V, Haaland A, Pirmohamed M, Winstanley P.	16377534	1	0
Biotechnology may help thwart malaria.	Wolfson W.	16356840	1	0
Socio-economic inequity in demand for insecticide-treated nets, in-door residual house spraying, larviciding and fogging in Sudan.	Onwujekwe O, Malik el-FM, Mustafa SH, Mnzava A.	16356177	1	1	1	1
The economic value of an improved malaria treatment programme in Zambia: results from a contingent valuation survey.	Masiye F, Rehnberg C.	16356176	1	1	1	1
Issues of measuring and improving the treatment of malaria in sub-Saharan Africa.	Onwujekwe O, Dike N, Uzochukwu B.	16354477	1	0
Culturally compelling strategies for behaviour change: a social ecology model and case study in malaria prevention.	Panter-Brick C, Clarke SE, Lomas H, Pinder M, Lindsay SW.	16352385	1	0
Infectious diseases. Cracks in the first line of defense.	Vogel G.	16339425	0
Sensitive and inexpensive molecular test for falciparum malaria: detecting Plasmodium falciparum DNA directly from heat-treated blood by loop-mediated isothermal amplification.	Poon LL, Wong BW, Ma EH, Chan KH, Chow LM, Abeyewickreme W, Tangpukdee N, Yuen KY, Guan Y, Looareesuwan S, Peiris JS.	16339303	1	0
Tackling malaria.	Dunavan CP.	16323694	1	0
Preventing malaria in pregnancy: a study of perceptions and policy implications in Mukono district, Uganda.	Mbonye AK, Neema S, Magnussen P.	16317032	1	0
Uganda is learning from its Global Fund grant suspension.	Bass E.	16315356	0
The use of biodiversity as source of new chemical entities against defined molecular targets for treatment of malaria, tuberculosis, and T-cell mediated diseases--a review.	Basso LA, da Silva LH, Fett-Neto AG, de Azevedo WF Jr, Moreira Ide S, Palma MS, Calixto JB, Astolfi Filho S, dos Santos RR, Soares MB, Santos DS.	16302058	1	0
Differences in willingness to pay for artemisinin-based combinations or monotherapy: experiences from the United Republic of Tanzania.	Wiseman V, Onwujekwe O, Matovu F, Mutabingwa TK, Whitty CJ.	16302041	1	1	1	1
Human CD4+ T cells induced by synthetic peptide malaria vaccine are comparable to cells elicited by attenuated Plasmodium falciparum sporozoites.	Calvo-Calle JM, Oliveira GA, Nardin EH.	16301667	1	0
Do malaria preventive interventions reach the poor? Socioeconomic inequities in expenditure on and use of mosquito control tools in Sudan.	Onwujekwe O, Malik el-F, Mustafa SH, Mnzavaa A.	16301307	1	1	1	1
Use and misuse of a discount voucher scheme as a subsidy for insecticide-treated nets for malaria control in southern Tanzania.	Tami A, Mbati J, Nathan R, Mponda H, Lengeler C, Schellenberg JR.	16301306	1	1	0
Chloroquine-treatment failure in northern Ghana: roles of pfcrt T76 and pfmdr1 Y86.	Mockenhaupt FP, Ehrhardt S, Eggelte TA, Agana-Nsiire P, Stollberg K, Mathieu A, Markert M, Otchwemah RN, Bienzle U.	16297285	1	0
Epidemiology, therapeutic agents and cost of management of paediatric malaria in a Nigerian tertiary hospital.	Okogun GR, Amadi AN.	16294806	1	1	1	1
Global Fund withdraws grants to Myanmar.	Parry J.	16283044	0
Cost effectiveness analysis of strategies to combat malaria in developing countries.	Morel CM, Lauer JA, Evans DB.	16282381	1	1	1
The double burden of communicable and non-communicable diseases in developing countries.	Boutayeb A.	16274715	0
Gates leads on malaria funding.	[No authors listed]	16271626	1	0
Betting on a malaria vaccine.	Okie S.	16267316	1	0
Integrating insecticide-treated bednets into a measles vaccination campaign achieves high, rapid and equitable coverage with direct and voucher-based methods.	Grabowsky M, Farrell N, Hawley W, Chimumbwa J, Hoyer S, Wolkon A, Selanikio J.	16262740	1	1	1	1
Malaria prevention practices in Mopti region, Mali.	Rhee M, Sissoko M, Perry S, Dicko A, McFarland W, Doumbo O.	16261915	1	0
Artemisinin-based combinations.	Ashley EA, White NJ.	16258328	1	0
Reducing the burden of malaria in different eco-epidemiological settings with environmental management: a systematic review.	Keiser J, Singer BH, Utzinger J.	16253887	1	0
Haemoglobin E beta thalassaemia in Sri Lanka.	Premawardhena A, Fisher CA, Olivieri NF, de Silva S, Arambepola M, Perera W, O'Donnell A, Peto TE, Viprakasit V, Merson L, Muraca G, Weatherall DJ.	16243092	0
Research influence on antimalarial drug policy change in Tanzania: case study of replacing chloroquine with sulfadoxine-pyrimethamine as the first-line drug.	Mubyazi GM, Gonzalez-Block MA.	16242017	1	0
[Malaria prophylaxis for long-term travellers and expatriates]	Kurtzhals JA, Vestergaard LS.	16232398	1	0
Adherence to travel health guidelines: the experience of Nigerian immigrants in Houston, Texas.	Leonard L, VanLandingham M.	16228800	0
Diagnosis of invasive pneumococcal disease among children in Kenya with enzyme-linked immunosorbent assay for immunoglobulin G antibodies to pneumococcal surface adhesin A.	Scott JA, Mlacha Z, Nyiro J, Njenga S, Lewa P, Obiero J, Otieno H, Sampson JS, Carlone GM.	16210483	0
Carriage of chloroquine-resistant parasites and delay of effective treatment increase the risk of severe malaria in Gambian children.	Meerman L, Ord R, Bousema JT, van Niekerk M, Osman E, Hallett R, Pinder M, Walraven G, Sutherland CJ.	16206082	1	0
Stroke in Latin America.	Camargo EC, Bacheschi LA, Massaro AR.	16198941	0
Barriers to uptake and adherence with malaria prophylaxis by the African community in London, England: focus group study.	Morgan M, Figueroa-Muñoz JI.	16191732	1	0
[The state of research in French-speaking Africa]	Ratte S, Slama K.	16190257	0
Ascribing quantitative value to community participation: a case study of the Roll Back Malaria (RBM) initiative in five African countries.	Chilaka MA.	16188287	1	0
Is malaria a disease of poverty? A review of the literature.	Worrall E, Basu S, Hanson K.	16185240	1	1	1	0
Advanced purchase commitments for a malaria vaccine.	[No authors listed]	16175672	1	0
Opinion: do we have the architecture for health aid right? Increasing global aid effectiveness.	Godal T.	16175171	0
Malaria: new diagnostics for an old problem.	Duffy P, Fried M.	16172466	1	0
How can we achieve and maintain high-quality performance of health workers in low-resource settings?	Rowe AK, de Savigny D, Lanata CF, Victora CG.	16168785	0
Transposable element insertion location bias and the dynamics of gene drive in mosquito populations.	Rasgon JL, Gould F.	16164605	1	0
Artemisinin-based combination treatment for malaria in Africa: no perfect solutions.	Whitty CJ, Staedke SG.	16163625	1	0
Rapid urban malaria appraisal (RUMA) in sub-Saharan Africa.	Wang SJ, Lengeler C, Smith TA, Vounatsou P, Cissé G, Diallo DA, Akogbeto M, Mtasiwa D, Teklehaimanot A, Tanner M.	16153298	1	0
Global Fund pulls grants to Myanmar and Uganda.	Eaton L.	16141151	0
A comparison of case-control and family-based association methods: the example of sickle-cell and malaria.	Ackerman H, Usen S, Jallow M, Sisay-Joof F, Pinder M, Kwiatkowski DP.	16138914	1	0
Molecular diagnosis of inherited disorders: lessons from hemoglobinopathies.	Patrinos GP, Kollia P, Papadakis MN.	16138310	0
Economic evaluation of a policy change from single-agent treatment for suspected malaria to artesunate-amodiaquine for microscopically confirmed uncomplicated falciparum malaria in the Oussouye District of south-western Senegal.	Agnamey P, Brasseur P, Cisse M, Gaye O, Dumoulin J, Rigal J, Taylor WR, Olliaro P.	16135201	1	1	1	x
Optimal life stage for radiation sterilization of Anopheles males and their fitness for release.	Andreasen MH, Curtis CF.	16134971	1	0
Infectious diseases. Global fund pulls Myanmar grants.	Cohen J.	16123274	0
Magnitude of malaria admissions and deaths at hospitals and health centers in Oromia, Ethiopia.	Deressa W, Olana D, Chibsa S.	16122115	1	0
First global report on effort to Roll Back Malaria highlights progress and challenges.	[No authors listed]	16119535	1	0
Evaluation of the polymerase chain reaction analysis for diagnosis of falciparum malaria in Delhi, India.	Nandwani S, Mathur M, Rawat S.	16100424	1	0
Artemisinin-based combination therapies (ACTs): best hope for malaria treatment but inaccessible to the needy!	Mutabingwa TK.	16098946	1	0
Africa focus raises malaria funds.	Williams N.	16092150	1	0
Public-private partnership: from there to here.	Croft SL.	16087204	0
Who needs drug prophylaxis against malaria? My personal view.	Rombo L.	16086897	1	0
Current drug development portfolio for antimalarial therapies.	Biagini GA, O'Neill PM, Bray PG, Ward SA.	16084770	1	0
Real-time quantitative PCR for determining the burden of Plasmodium falciparum parasites during pregnancy and infancy.	Malhotra I, Dent A, Mungai P, Muchiri E, King CL.	16081889	1	0
Simultaneous detection of microsatellite repeats and SNPs in the macrophage migration inhibitory factor (MIF) gene by thin-film biosensor chips and application to rural field studies.	Zhong XB, Leng L, Beitin A, Chen R, McDonald C, Hsiao B, Jenison RD, Kang I, Park SH, Lee A, Gregersen P, Thuma P, Bray-Ward P, Ward DC, Bucala R.	16077028	0
Untangling the debate surrounding strategies for achieving sustainable high coverage of insecticide-treated nets.	Stevens W.	16076233	1	0
[Evaluation of prescriptions for inpatient treatment of malaria and gastroenteritis: Bondeko and St Joseph hospitals in Kinshasa]	Tsakala TM, Tona GL, Mesia K, Mboma JC, Vangu JM, Voso SM, Kanja GL, Kodondi KK, Mabela M, Walo R.	16061450	1	0
Malaria dogs African hopes.	Williams N.	16059994	1	0
Should chloroquine be laid to rest?	Ginsburg H.	16054105	1	0
Biology-based mapping of vector-borne parasites by Geographic Information Systems and Remote Sensing.	Malone JB.	16044674	0
Proteome composition in Plasmodium falciparum: higher usage of GC-rich nonsynonymous codons in highly expressed genes.	Chanda I, Pan A, Dutta C.	16044241	1	0
Brands, costs and registration status of antimalarial drugs in the Kenyan retail sector.	Amin AA, Snow RW.	16042815	1	1	1	1
Creating an "enabling environment" for taking insecticide treated nets to national scale: the Tanzanian experience.	Magesa SM, Lengeler C, deSavigny D, Miller JE, Njau RJ, Kramer K, Kitua A, Mwita A.	16042780	1	1	0
Live attenuated measles vaccine as a potential multivalent pediatric vaccination vector.	Tangy F, Naim HY.	16035943	0
Drug resistance hampers our capacity to roll back malaria.	Olliaro P.	16032560	1	0
Increasing coverage of insecticide-treated nets in rural Nigeria: implications of consumer knowledge, preferences and expenditures for malaria prevention.	Onwujekwe O, Uzochukwu B, Ezumah N, Shu E.	16026623	1	1	1	1
Rapid increase in resistance of Plasmodium falciparum to chloroquine-Fansidar in Uganda and the potential of amodiaquine-Fansidar as a better alternative.	Sendagire H, Kaddumukasa M, Ndagire D, Aguttu C, Nassejje M, Pettersson M, Swedberg G, Kironde F.	16018959	1	0
Critically ill obstetric patients in an American and an Indian public hospital: comparison of case-mix, organ dysfunction, intensive care requirements, and outcomes.	Munnur U, Karnad DR, Bandi VD, Lapsia V, Suresh MS, Ramshesh P, Gardner MA, Longmire S, Guntupalli KK.	16012807	0
Social science research in malaria prevention, management and control in the last two decades: an overview.	Mwenesi HA.	16011829	0
Anopheles infection responses; laboratory models versus field malaria transmission systems.	Aguilar R, Dong Y, Warr E, Dimopoulos G.	16011828	1	0
The current status and potential role of laboratory testing to prevent transfusion-transmitted malaria.	Seed CR, Kitchen A, Davis TM.	16010653	1	0
Making antimalarial agents available in Africa.	Arrow KJ, Gelband H, Jamison DT.	16000348	1	0
[Malaria chemoprophylaxis in 2005: new policy, new drugs]	Danis M, Legros F, Brousse G; Groupe de travail permanent du Conseil supérieur d'hygiène publique de France.	15999839	1	0
Child health in Africa: 2005 a year of hope?	O'Hare B, Venables J, Southall D.	15994838	0
Financial costs of deworming children in all primary schools in Cambodia.	Sinuon M, Tsuyuoka R, Socheat D, Montresor A, Palmer K.	15992839	0
Financial requirements of immunisation programmes in developing countries: a 2004-2014 perspective.	Peny JM, Gleizes O, Covilard JP.	15979769	1	1	0
Economic impact of dengue fever/dengue hemorrhagic fever in Thailand at the family and population levels.	Clark DV, Mammen MP Jr, Nisalak A, Puthimethee V, Endy TP.	15964964	0
Rapid malaria screening and targeted treatment of United States-bound Montagnard refugees from Cambodia in 2002.	Causer LM, Bishop HS, Sharp DJ, Flagg EW, Calderon JF, Keane V, Shah JJ, Macarthur JR, Maloney SA, Cetron MS, Bloland PB.	15964951	1	0
Community-based surveillance: a pilot study from rural Cambodia.	Oum S, Chandramohan D, Cairncross S.	15960708	0
Malaria infection among pregnant women attending antenatal clinics in six Rwandan districts.	Van Geertruyden JP, Ntakirutimana D, Erhart A, Rwagacondo C, Kabano A, D'Alessandro U.	15960707	1	0
The Global Fund at three years--flying in crowded air space.	Brugha R.	15960700	0
Malaria vaccines. Evaluation and implementation.	Greenwood B.	15955523	1	0
Gaps in policy-relevant information on burden of disease in children: a systematic review.	Rudan I, Lawn J, Cousens S, Rowe AK, Boschi-Pinto C, Tomasković L, Mendoza W, Lanata CF, Roca-Feltrer A, Carneiro I, Schellenberg JA, Polasek O, Weber M, Bryce J, Morris SS, Black RE, Campbell H.	15950717	0
A randomized, placebo-controlled, double-blind trial on sulfadoxine-pyrimethamine alone or combined with artesunate or amodiaquine in uncomplicated malaria.	Mockenhaupt FP, Ehrhardt S, Dzisi SY, Teun Bousema J, Wassilew N, Schreiber J, Anemana SD, Cramer JP, Otchwemah RN, Sauerwein RW, Eggelte TA, Bienzle U.	15941413	1	0
[Treating malaria for less than one dollar]	Nau JY.	15941092	1	1	0
New malaria combination cheaper and easier to take.	Sibbald B.	15939906	1	0
The impact of antimalarial drug resistance mutations on parasite fitness, and its implications for the evolution of resistance.	Hastings IM, Donnelly MJ.	15939341	1	0
Zambia to wage 'scientific' war on malaria.	Butler D.	15917762	1	0
Uncovering the molecular mode of action of the antimalarial drug atovaquone using a bacterial system.	Mather MW, Darrouzet E, Valkova-Valchanova M, Cooley JW, McIntosh MT, Daldal F, Vaidya AB.	15917236	1	0
Evaluation of malaria parasite screening procedures among Sudanese blood donors.	Ali MS, Yousif AG, Mustafa MS, Ibrahim MH.	15916239	1	1	0
The epidemiology of patients with severe malaria who died at the Hospital for Tropical Diseases, 1991-2004.	Vannaphan S, Saengnetswang T, Suwanakut P, Kllangbuakong A, Klinnak W, Rungmatcha P, Yeamput C, Tanachartwet W, Krudsood S, Looareesuwan S.	15916045	1	0
US aid agency grilled over malaria funds.	Butler D.	15902217	1	0
Drug resistance models for malaria.	Mackinnon MJ.	15894181	1	0
New combination drug to treat malaria.	Das P.	15889476	1	0
The costs and effects of a nationwide insecticide-treated net programme: the case of Malawi.	Stevens W, Wiseman V, Ortiz J, Chavasse D.	15885143	1	1	1	1
Cost effective treatment of acute, uncomplicated Plasmodium falciparum malaria.	Shubhakaran, Jakhar R.	15884471	1	1	1	0
Gender and willingness to pay for insecticides treated bed nets in a poor rural area in Tanzania.	Mujinja PG, Makwaya CK, Sauerborn R.	15868981	1	1	1	1
Malaria.	Greenwood BM, Bojang K, Whitty CJ, Targett GA.	15850634	1	0
Amodiaquine alone, amodiaquine+sulfadoxine-pyrimethamine, amodiaquine+artesunate, and artemether-lumefantrine for outpatient treatment of malaria in Tanzanian children: a four-arm randomised effectiveness trial.	Mutabingwa TK, Anthony D, Heller A, Hallett R, Ahmed J, Drakeley C, Greenwood BM, Whitty CJ.	15850631	1	0
Supervised versus unsupervised intake of six-dose artemether-lumefantrine for treatment of acute, uncomplicated Plasmodium falciparum malaria in Mbarara, Uganda: a randomised trial.	Piola P, Fogg C, Bajunirwe F, Biraro S, Grandesso F, Ruzagira E, Babigumira J, Kigozi I, Kiguli J, Kyomuhendo J, Ferradini L, Taylor W, Checchi F, Guthmann JP.	15850630	1	0
Altitude-dependent and -independent variations in Plasmodium falciparum prevalence in northeastern Tanzania.	Drakeley CJ, Carneiro I, Reyburn H, Malima R, Lusingu JP, Cox J, Theander TG, Nkya WM, Lemnge MM, Riley EM.	15838785	1	0
Prophylaxis against rabies.	Van den Enden E.	15832455	0
Emerging infectious diseases: a 10-year perspective from the National Institute of Allergy and Infectious Diseases.	Fauci AS, Touchette NA, Folkers GK.	15829188	0
Efficacy comparison between anti-malarial drugs in Africans presenting with mild malaria in the Central Republic of Africa: a preliminary study.	Nambei WS, Gbagba FE, Ndémanga J, Doui-Doumgba K, Diallo TO, Ndadjimbaye V, Flori P, Perraut R, Garraud O.	15828586	1	0
[Italian state's quinine laws: the role of Giustino Fortunato and Angelo Celli. An introduction to the paper by Anna Celli "La lotta contro la malaria" reprinted form "Giustino Fortunato (1848-1932)," Ed. Archivio Storico per la Calabria e la Lucania, 1932. pp. 135-153]	Celli A, Coluzzi M.	15828438	1	0
The Rockefeller Foundation and the prevention of malaria in Corsica, 1923-1951: support given to the French parasitologist Emile Brumpt.	Opinel A, Gachelin G.	15828432	1	0
Willingness to pay for hypothetical malaria vaccines in rural Burkina Faso.	Sauerborn R, Gbangou A, Dong H, Przyborski JM, Lanzer M.	15823976	1	1	1	x
Moving towards true integration.	Feachem RG, Sekhri NK.	15802726	0
The financial burden of malaria in Tanzania: implications for future government policy.	Jowett M, Miller NJ.	15799458	1	0
Distributing insecticide-treated bednets during measles vaccination: a low-cost means of achieving high and equitable coverage.	Grabowsky M, Nobiya T, Ahun M, Donna R, Lengor M, Zimmerman D, Ladd H, Hoekstra E, Bello A, Baffoe-Wilmot A, Amofah G.	15798843	1	1	1	1
Deficiencies in disaster funding: malaria epidemics are predicted in tsunami regions from El Niño conditions.	ter Veen A, Bouma M, van Herp M, Keiluhu K, Subianto B.	15790654	1	0
A piece of my mind. Jambo, Jahi.	Dunavan CP.	15784849	0
Evaluating a malaria intervention strategy using knowledge, practices and coverage surveys in rural Bolifamba, southwest Cameroon.	Nkuo Akenji TK, Ntonifor NN, Ching JK, Kimbi HK, Ndamukong KN, Anong DN, Boyo MG, Titanji VP.	15780338	1	1	1	0
Severe malaria: still counting the costs.	Birbeck GL, Taylor TE.	15774428	1	0
Short report: Rapid DNA extraction from archive blood spots on filter paper for genotyping of Plasmodium falciparum.	Bereczky S, Mårtensson A, Gil JP, Färnert A.	15772315	1	0
The global distribution of clinical episodes of Plasmodium falciparum malaria.	Snow RW, Guerra CA, Noor AM, Myint HY, Hay SI.	15759000	1	0
Direct health costs of occupationally acquired malaria in a military population in Europe.	Croft AM, Winfield CR, Horsfall M, Quarrell MA.	15757987	1	1	0
Evidence base for interventions in complex emergencies.	Duffield A, Reid G, Shoham J, Walker D.	15752520	0
Comparison of three larviciding options for malaria vector control.	Parvez SD, Al-Wahaibi SS.	15748060	1	1	1	1
Household survey of treatment of malaria in Hajjah, Yemen.	Abdo-Rabbo A.	15748057	1	1	0
Recent advances in research and control of malaria, leishmaniasis, trypanosomiasis and schistosomiasis.	Croft SL, Vivas L, Brooker S.	15748049	1	0
[Evaluation of direct costs of child severe malaria management at the general hospital of Bonoua, Côte-d'Ivoire]	Couitchéré GL, Niangué-Beugré M, Oulaï SM, Kouma M, Yao A, Atimère YN, Andoh J.	15734134	1	1	1	1	French
Artemisinin-based combination therapies for uncomplicated malaria.	Davis TM, Karunajeewa HA, Ilett KF.	15720175	1	0
Economic access to effective drugs for falciparum malaria.	Panosian CB.	15714418	1	1	0
Combination drug policy for malaria.	Hook C.	15712565	1	0
Combination drug policy for malaria.	Attaran A.	15712564	1	0
From the core to the peripheries: multilateral governance of malaria in a multi-cultural world.	Aginam O.	15709301	1	0
Mefloquine increases the risk of serious psychiatric events during travel abroad: a nationwide case-control study in the Netherlands.	van Riemsdijk MM, Sturkenboom MC, Pepplinkhuizen L, Stricker BH.	15705005	1	0
Shortfall in front-line antimalarial drug likely in 2005.	Senior K.	15702504	1	0
Socio-economic and geographic differentials in costs and payment strategies for primary healthcare services in Southeast Nigeria.	Onwujekwe O, Uzochukwu B.	15694504	1	1	1	1
Costs of scaling up health interventions: a systematic review.	Johns B, Torres TT; WHO-CHOICE.	15689425	1	1	1	0
pfmdr1 mutations associated with chloroquine resistance incur a fitness cost in Plasmodium falciparum.	Hayward R, Saliba KJ, Kirk K.	15686571	1	0
Malaria control through municipalities in the Philippines: struggling with the mandate of decentralized health programme management.	Espino F, Beltran M, Carisma B.	15686067	1	0
Political analysis of rapid change in Uganda's health financing policy and consequences on service delivery for malaria control.	Kajula PW, Kintu F, Barugahare J, Neema S.	15686066	1	1	0
Inequity in the Bamako Initiative programme--implications for the treatment of malaria in south-east Nigeria.	Uzochukwu B, Onwujekwe O, Eriksson B.	15686064	1	1	1	x
The impact of user fee exemption on service utilization and treatment seeking behaviour: the case of malaria in Sudan.	Abdu Z, Mohammed Z, Bashier I, Eriksson B.	15686063	1	1	0
Evidence basis for antimalarial policy change in Sierra Leone: five in vivo efficacy studies of chloroquine, sulphadoxine-pyrimethamine and amodiaquine.	Checchi F, Roddy P, Kamara S, Williams A, Morineau G, Wurie AR, Hora B, Lamotte N, Baerwaldt T, Heinzelmann A, Danks A, Pinoges L, Oloo A, Durand R, Ranford-Cartwright L, Smet M; Sierra Leone Antimalarial Efficacy Study Collaboration.	15679557	1	0
A new model for child survival in Africa.	[No authors listed]	15672521	0
Follow-up studies after withdrawal of deltamethrin spraying against Anopheles culicifacies and malaria incidence.	Ansari MA, Razdan RK.	15669385	1	0
Health and poverty: a new Marshall plan?	[No authors listed]	15664200	0
An online operational rainfall-monitoring resource for epidemic malaria early warning systems in Africa.	Grover-Kopec E, Kawano M, Klaver RW, Blumenthal B, Ceccato P, Connor SJ.	15663795	1	0
[The PAL+ program, an incentive concerted action about malaria and associated infectious diseases, for developing countries]	Agid F.	15662937	1	0
[Malaria in the emergency room. Results of the emergency treatment of 137 patients with symptomatic malaria]	Rabe C, Paar WD, Knopp A, Münch J, Musch A, Rockstroh J, Martin S, Sauerbruch T, Dumoulin FL.	15662580	1	0
Experience of targeting subsidies on insecticide-treated nets: what do we know and what are the knowledge gaps?	Worrall E, Hill J, Webster J, Mortimer J.	15655010	1	1	1	1
The disease profile of poverty: morbidity and mortality in northern Uganda in the context of war, population displacement and HIV/AIDS.	Accorsi S, Fabiani M, Nattabi B, Corrado B, Iriso R, Ayella EO, Pido B, Onek PA, Ogwang M, Declich S.	15653126	0
Ethnomedicine in malaria treatment.	Benoit-Vical F.	15650942	1	0
Global Fund gives go-ahead for new grants.	Bonn D.	15645550	0
Filling the vaccine gap.	Bonn D.	15645540	0
HIV, malaria and beyond: reducing the disease burden of female adolescents.	Brabin L, Brabin BJ.	15642118	1	0
Drive to produce more long-lasting insecticidal mosquito nets for malaria.	Wise J.	15640926	1	0
Infectious diseases. Source of new hope against malaria is in short supply.	Enserink M.	15637249	1	0
Rapid and inexpensive method of diluting Giemsa stain for diagnosis of malaria and other infestations by blood parasites.	Petithory JC, Ardoin F, Ash LR.	15635037	1	0
Preferences for hospital quality in Zambia: results from a discrete choice experiment.	Hanson K, McPake B, Nakamba P, Archard L.	15619273	0
Piperaquine: a resurgent antimalarial drug.	Davis TM, Hung TY, Sim IK, Karunajeewa HA, Ilett KF.	15610051	1	0
A systems approach to malaria control: an institutional perspective.	Temel T.	15607379	1	0
Costs to the patient for seeking malaria care in Myanmar.	Gatton ML, Cho-Min-Naing.	15599985	1	1	1	x
Prevalence of pfcrt mutations in Congolese and Malawian Plasmodium falciparum isolates as determined by a new Taqman assay.	Wilson PE, Kazadi W, Kamwendo DD, Mwapasa V, Purfield A, Meshnick SR.	15589802	1	0
World Bank reducing funds to fight malaria.	[No authors listed]	15587443	1	0
Participation of African social scientists in malaria control: identifying enabling and constraining factors.	Ngalame PM, Williams HA, Jones C, Nyamongo I, Diop S, Gaspar F.	15579214	1	0
Malaria misdiagnosis: effects on the poor and vulnerable.	Amexo M, Tolhurst R, Barnish G, Bates I.	15555670	1	0
Aggressive active case detection: a malaria control strategy based on the Brazilian model.	Macauley C.	15550304	1	0
Do divergences between stated and actual willingness to pay signify the existence of bias in contingent valuation surveys?	Onwujekwe O, Hanson K, Fox-Rushby J.	15550301	0
Globalization and infectious diseases in women.	Bellamy C.	15550218	0
Inulin-derived adjuvants efficiently promote both Th1 and Th2 immune responses.	Silva DG, Cooper PD, Petrovsky N.	15550119	0
Inhibition of angiogenesis in vivo and growth of Kaposi's sarcoma xenograft tumors by the anti-malarial artesunate.	Dell'Eva R, Pfeffer U, Vené R, Anfosso L, Forlani A, Albini A, Efferth T.	15548382	1	0
To prevent, react, and rebuild: health research and the prevention of genocide.	Adler RN, Smith J, Fishman P, Larson EB.	15544643	0
Expression of an immunologically reactive merozoite surface protein (MSP-1(42)) in E. coli.	Leung WH, Meng ZQ, Hui G, Ho WK.	15535968	1	0
The European and developing countries clinical trails partnership.	Olliaro P, Smith PG.	15534561	0
The economics of social marketing: the case of mosquito nets in Tanzania.	Kikumbih N, Hanson K, Mills A, Mponda H, Schellenberg JA.	15522492	1	1	1	1
HIV/AIDS, hunger and malaria are the world's most urgent problems, say economists.	Mandelbaum-Schmid J.	15500290	1	0
Malaria. A complex new vaccine shows promise.	Vogel G.	15498976	1	0
[European region program--"Roll Back Malaria": its results and prospects for its control]	Ezhov MN, Zvantsov AB, Sergiev VP.	15484972	1	0
Mosquito nets and the poor: can social marketing redress inequities in access?	Nathan R, Masanja H, Mshinda H, Schellenberg JA, de Savigny D, Lengeler C, Tanner M, Victora CG.	15482406	1	1	0
Synthetic antimalaria drug enters clinical trials.	Bradbury J.	15470761	1	0
Orally delivered malaria vaccines: not too hard to swallow.	Wang L, Webster DE, Wesselingh SL, Coppel RL.	15461570	1	0
The process of changing national malaria treatment policy: lessons from country-level studies.	Williams HA, Durrheim D, Shretta R.	15459161	1	0
Pediatric acute renal failure in southwestern Nigeria.	Olowu WA, Adelusola KA.	15458449	0
A method for cross-sector priority setting. Gaps and hypotheses in malaria research: Tanzania.	Temel T.	15452735	1	0
Prevention of mosquito nuisance among urban populations in Burkina Faso.	Samuelsen H, Toé LP, Baldet T, Skovmand O.	15450709	1	0
Accounting for the cost of scaling-up health interventions.	Johns B, Baltussen R.	15386683	1	1	1	0
Inter-rater and test-retest reliability of three contingent valuation question formats in south-east Nigeria.	Onwujekwe O, Fox-Rushby J, Hanson K.	15386652	0
The Global Fund's principal recipients... or neglected partners.	Hruska AJ.	15364175	0
Evaluation of the rapid diagnostic test OptiMAL for diagnosis of malaria due to Plasmodium vivax.	Soto Tarazona A, Solari Zerpa L, Mendoza Requena D, Llanos-Cuentas A, Magill A.	15361993	0
Artemisinin-based combination therapy reduces expenditure on malaria treatment in KwaZulu Natal, South Africa.	Muheki C, McIntyre D, Barnes KI.	15361108	1	1	1	1
Thalassemia in Sri Lanka: a progress report.	Premawardhena A, De Silva S, Arambepola M, Olivieri N, Merson L, Muraco J, Allen A, Fisher C, Peto T, Vichinsky E, Weatherall D.	15358726	0
The intolerable burden of malaria: what's new, what's needed. Proceedings of the Third Pan-African MIM Conference. November, 18-20, 2002. Arusha, Tanzania.	[No authors listed]	15331849	1	0
Tying up lions: multilateral initiative on malaria communications: the first chapter of a malaria research network in Africa.	Royall J, Bennett M, van Schayk I, Alilio M.	15331846	1	0
Policy challenges in malaria vaccine introduction.	Moree M, Ewart S.	15331844	1	0
Monitoring future impact on malaria burden in sub-saharan Africa.	de Savigny D, Binka F.	15331841	1	0
A threshold analysis of the cost-effectiveness of artemisinin-based combination therapies in sub-saharan Africa.	Coleman PG, Morel C, Shillcutt S, Goodman C, Mills AJ.	15331838	1	1	1	1
Act now or later? Economics of malaria resistance.	Laxminarayan R.	15331837	1	1	0
Antimalarial drug resistance, artemisinin-based combination therapy, and the contribution of modeling to elucidating policy choices.	Yeung S, Pongtavornpinyo W, Hastings IM, Mills AJ, White NJ.	15331836	1	0
Public and private roles in malaria control: the contributions of economic analysis.	Hanson K.	15331834	1	1	1	0
Providing practical estimates of malaria burden for health planners in resource-poor countries.	Agyepong IA, Kangeya-Kayonda J.	15331833	1	0
The social burden of malaria: what are we measuring?	Jones CO, Williams HA.	15331832	1	0
The economic burden of illness for households in developing countries: a review of studies focusing on malaria, tuberculosis, and human immunodeficiency virus/acquired immunodeficiency syndrome.	Russell S.	15331831	1	1	0
The malaria gap.	Malaney P, Spielman A, Sachs J.	15331830	1	0
The burden of malaria epidemics and cost-effectiveness of interventions in epidemic situations in Africa.	Worrall E, Rietveld A, Delacollette C.	15331829	1	1	1	0
A review of the clinical and epidemiologic burdens of epidemic malaria.	Kiszewski AE, Teklehaimanot A.	15331828	1	0
Describing the burden of malaria on child development: what should we be measuring and how should we be measuring it?	Holding PA, Kitsao-Wekulo PK.	15331821	1	0
The burden of the neurocognitive impairment associated with Plasmodium falciparum malaria in sub-saharan Africa.	Mung'Ala-Odera V, Snow RW, Newton CR.	15331820	1	0
Undernutrition as an underlying cause of malaria morbidity and mortality in children less than five years old.	Caulfield LE, Richard SA, Black RE.	15331819	1	0
Reducing the burden of anemia in infants and young children in malaria-endemic countries of Africa: from evidence to action.	Crawley J.	15331816	1	0
Pediatric mortality in Africa: plasmodium falciparum malaria as a cause or risk?	Snow RW, Korenromp EL, Gouws E.	15331815	1	0
Conquering the intolerable burden of malaria: what's new, what's needed: a summary.	Breman JG, Alilio MS, Mills A.	15331814	1	0
Chloroquine and hydroxychloroquine as inhibitors of human immunodeficiency virus (HIV-1) activity.	Romanelli F, Smith KM, Hoven AD.	15320751	1	0
Winning the drugs war.	Ridley R, Toure Y.	15318240	0
Strength in unity.	Moree M, Ewart S, Diggs C.	15318238	0
The long and winding road.	Clayton J, Butler D.	15318237	0
Struggling to make an impact.	Mandavilli A.	15318235	0
Where did it all go wrong?	Attaran A.	15318233	0
An attack on all fronts.	Klausner R, Alonso P.	15318232	0
Power to the people.	Butler D.	15318231	0
Between hope and a hard place.	Greenwood B.	15318230	0
Plague of my people.	Mocumbi P.	15318229	0
Identification of an antimalarial synthetic trioxolane drug development candidate.	Vennerstrom JL, Arbe-Barnes S, Brun R, Charman SA, Chiu FC, Chollet J, Dong Y, Dorn A, Hunziker D, Matile H, McIntosh K, Padmanilayam M, Santo Tomas J, Scheurer C, Scorneaux B, Tang Y, Urwyler H, Wittlin S, Charman WN.	15318224	1	0
Virulence in malaria: an evolutionary viewpoint.	Mackinnon MJ, Read AF.	15306410	1	0
[Combined antimalarial therapy using artemisinin]	Majori G.	15305693	1	0
[New drugs for the treatment of human parasitic protozoa]	Dupouy-Camet J.	15305692	1	0
Averting a malaria disaster in Africa--where does the buck stop?	Whitty CJ, Allan R, Wiseman V, Ochola S, Nakyanzi-Mugisha MV, Vonhm B, Mwita M, Miaka C, Oloo A, Premji Z, Burgess C, Mutabingwa TK.	15298229	1	0
Global fund switches to artemisinin.	Shetty P.	15298018	1	0
Severe malaria in the under-fives--clinical featrues, management and outcome in a district hospital.	Anberber S, Tessema T, Yimer A.	15296412	1	0
"Cellular astronomy"--a foreseeable future in cytometry.	Shapiro HM.	15290712	0
Why the world needs another malaria initiative.	[No authors listed]	15288715	1	0
The educative impact of health care treatment on malarial prevention behavior for the poor in Guinea, West Africa.	McFadden DL, Sunkara V.	15277676	1	0
A study of malaria care provider choice in Ghana.	Dzator J, Asafu-Adjaye J.	15276317	1	0
Goat serum: an alternative to fetal bovine serum in biomedical research.	Paranjape S.	15274477	0
Measuring urbanization pattern and extent for malaria research: a review of remote sensing approaches.	Tatem AJ, Hay SI.	15273262	1	0
The operation, quality and costs of a district hospital laboratory service in Malawi.	Mundy CJ, Bates I, Nkhoma W, Floyd K, Kadewele G, Ngwira M, Khuwi A, Squire SB, Gilks CF.	15259467	1	1	1	x
Predictors of the quality of health worker treatment practices for uncomplicated malaria at government health facilities in Kenya.	Zurovac D, Rowe AK, Ochola SA, Noor AM, Midia B, English M, Snow RW.	15256523	1	0
Profile of and control measures for paediatric discharges against medical advice.	Okoromah CN, Egri-Qkwaji MT.	15254567	0
Aid agencies predict victory for HIV unless cash crisis is solved.	Check E.	15254499	0
Community chloroquine distribution for malaria control in Bushenyi district of Uganda.	Nuwaha F, Okware J, Timbyetaho HN.	15248674	1	0
Mosquito--malaria interactions: a reappraisal of the concepts of susceptibility and refractoriness.	Sinden RE, Alavi Y, Raine JD.	15242703	1	0
Impact of increasing consultation fees on malaria in Africa.	Issifou S, Kremsner PG.	15237660	1	1	1	0
Malaria and money.	Lell B.	15237652	1	1	0
The Global Fund: managing great expectations.	Brugha R, Donoghue M, Starling M, Ndubani P, Ssengooba F, Fernandes B, Walt G.	15234862	0
The Global Fund to Fight AIDS, Tuberculosis and Malaria: funding for unpopular public-health programmes.	Kerr T, Kaplan K, Suwannawong P, Jürgens R, Wood E.	15234838	1	0
Is combination therapy for malaria based on user-fees worthwhile and equitable to consumers? Assessment of costs and willingness to pay in Southeast Nigeria.	Onwujekwe O, Uzochukwu B, Shu E, Ibeh C, Okonkwo P.	15234659	1	1	1	1
Determinants of health-seeking behaviour for schistosomiasis-related symptoms in the context of integrating schistosomiasis control within the regular health services in Ghana.	Danso-Appiah A, De Vlas SJ, Bosompem KM, Habbema JD.	15228488	0
Evaluation of Olyset insecticide-treated nets distributed seven years previously in Tanzania.	Tami A, Mubyazi G, Talbert A, Mshinda H, Duchon S, Lengeler C.	15225349	1	0
Newer drug combinations for malaria.	Barnish G, Bates I, Iboro J.	15217846	1	0
Description of the transcriptomes of immune response-activated hemocytes from the mosquito vectors Aedes aegypti and Armigeres subalbatus.	Bartholomay LC, Cho WL, Rocheleau TA, Boyle JP, Beck ET, Fuchs JF, Liss P, Rusch M, Butler KM, Wu RC, Lin SP, Kuo HY, Tsao IY, Huang CY, Liu TT, Hsiao KJ, Tsai SF, Yang UC, Nappi AJ, Perna NT, Chen CC, Christensen BM.	15213157	1	0
Estimating resource needs for HIV/AIDS health care services in low-income and middle-income countries.	Bertozzi S, Gutierrez JP, Opuni M, Walker N, Schwartländer B.	15212866	0
Approaches to treating malarial anaemia.	Bates I.	15209890	1	0
Aging and infectious diseases in the developing world.	Gavazzi G, Herrmann F, Krause KH.	15206058	0
Socio-economic differences and health seeking behaviour for the diagnosis and treatment of malaria: a case study of four local government areas operating the Bamako initiative programme in south-east Nigeria.	Uzochukwu BS, Onwujekwe OE.	15202941	0
Clinton Foundation negotiates $140/Year HIV treatment, but U.S. won't buy.	James JS.	15199865	0
Assessment of inpatient paediatric care in first referral level hospitals in 13 districts in Kenya.	English M, Esamai F, Wasunna A, Were F, Ogutu B, Wamae A, Snow RW, Peshu N.	15194254	0
Subsidized sales of insecticide-treated nets in Afghan refugee camps demonstrate the feasibility of a transition from humanitarian aid towards sustainability.	Kolaczinski JH, Muhammad N, Khan QS, Jan Z, Rehman N, Leslie TJ, Rowland M.	15191614	1	1	0
Fighting AIDS is best use of money, says cost-benefit analysis.	[No authors listed]	15190322	0
Global fund changes tack on malaria therapy.	Butler D.	15190315	1	0
Global fund signs major new AIDS and TB grants for India.	Rassool GH.	15188782	0
Osteoporosis and the global competition for health care resources.	Melton LJ 3rd, Johnell O, Lau E, Mautalen CA, Seeman E.	15176986	0
Community based trials and informed consent in rural north India.	DeCosta A, D'Souza N, Krishnan S, Chhabra MS, Shihaam I, Goswami K.	15173372	0
Mosquito appetite for blood is stimulated by Plasmodium chabaudi infections in themselves and their vertebrate hosts.	Ferguson HM, Read AF.	15151700	1	0
Cost-effectiveness of malaria control interventions when malaria mortality is low: insecticide-treated nets versus in-house residual spraying in India.	Bhatia MR, Fox-Rushby J, Mills A.	15144762	1	1	1	1
Mass use of insecticide-treated bednets in malaria endemic poor countries: public health concerns and remedies.	Ehiri JE, Anyanwu EC, Scarlett H.	15134129	1	0
Parallel synthesis and antimalarial screening of a 4-aminoquinoline library.	Madrid PB, Wilson NT, DeRisi JL, Guy RK.	15132606	1	0
WHO uses Malaria Day to promote ACTs.	Kapp C.	15132149	1	0
Linking disease control programmes in rural Africa: a pro-poor strategy to reach Abuja targets and millennium development goals.	Molyneux DH, Nantulya VM.	15130985	0
Health agencies end in-fighting on malaria.	Yamey G.	15130971	1	0
Roll Back Malaria: a failing global health campaign.	Yamey G.	15130956	1	0
Stated and actual altruistic willingness to pay for insecticide-treated nets in Nigeria: validity of open-ended and binary with follow-up questions.	Onwujekwe O, Uzochukwu B.	15127427	1	1	1	1
A comparison of prescribing practices between public and private sector physicians in Uganda.	Ogwal-Okeng JW, Obua C, Waako P, Aupont O, Ross-Degnan D.	15125111	0
[Post-transfusion malaria: is the risk irreconciliable with biological silence?]	Garraud O, Relave J, Flori P, Perraut R.	15120105	1	0
Insecticide treated nets: impact on vector populations and relevance of initial intensity of transmission and pyrethroid resistance.	Curtis CF, Jana-Kara B, Maxwell CA.	15119065	1	0
The Global Fund and effective malaria treatment.	Lidén J, Nantulya VM.	15110502	1	0
Novel, rapid, and inexpensive cell-based quantification of antimalarial drug efficacy.	Bennett TN, Paguio M, Gligorijevic B, Seudieu C, Kosar AD, Davidson E, Roepe PD.	15105139	1	0
Microsample preparation by dielectrophoresis: isolation of malaria.	Gascoyne P, Mahidol C, Ruchirawat M, Satayavivad J, Watcharasit P, Becker FF.	15100837	1	0
Valuing the benefits of a health intervention using three different approaches to contingent valuation: re-treatment of mosquito bed-nets in Nigeria.	Onwujekwe O, Fox-Rushby J, Hanson K.	15099453	1	1	1	1
Rethinking medical ethics: a view from below.	Farmer P, Campos NG.	15086372	0
Fitness of anopheline mosquitoes expressing transgenes that inhibit Plasmodium development.	Moreira LA, Wang J, Collins FH, Jacobs-Lorena M.	15082552	1	0
Response to accusations of medical malpractice by WHO and the Global Fund.	Nafo-Traoré F.	15070574	0
Response to accusations of medical malpractice by WHO and the Global Fund.	Nantulya VM, Lidén J.	15070573	0
WHO, the Global Fund, and medical malpractice in malaria treatment.	Watkins B, Kokwaro G, Galinski M, Mutabingwa TK, Trape JF.	15064042	1	0
WHO, the Global Fund, and medical malpractice in malaria treatment.	Adelman CC, Norris J.	15064041	1	0
WHO, the Global Fund, and medical malpractice in malaria treatment.	de Vries PJ, Kager PA, Borgdorff MW.	15064040	1	0
WHO, the Global Fund, and medical malpractice in malaria treatment.	White N, Nosten F, Björkman A, Marsh K, Snow RW.	15064038	1	0
Coupling ecology and evolution: malaria and the S-gene across time scales.	Feng Z, Smith DL, McKenzie FE, Levin SA.	15051411	1	0
Does reducing malaria improve household living standards?	Laxminarayan R.	15040565	1	1	1	0
Efficacy of sulphadoxine-pyrimethamine alone or combined with amodiaquine or chloroquine for the treatment of uncomplicated falciparum malaria in Ugandan children.	Talisuna AO, Nalunkuma-Kazibwe A, Bakyaita N, Langi P, Mutabingwa TK, Watkins WW, Van Marck E, D'Alessandro U, Egwang TG.	15040559	1	0
Malaria incidence in rural Benin: does economics matter in endemic area?	Mensah OA, Kumaranayake L.	15033556	1	0
Molecular epidemiology of malaria in Cameroon. XIX. Quality of antimalarial drugs used for self-medication.	Basco LK.	15031511	1	0
Epidemiology of malaria in a hypoendemic Brazilian Amazon migrant population: a cohort study.	Duarte EC, Gyorkos TW, Pang L, Abrahamowicz M.	15031509	1	0
Inequalities in purchase of mosquito nets and willingness to pay for insecticide-treated nets in Nigeria: challenges for malaria control interventions.	Onwujekwe O, Hanson K, Fox-Rushby J.	15023234	1	1	1	1
A heterogeneous enzymatic assay for quantification of Plasmepsin II activity and the evaluation of its inhibitors.	Salas E, Ramírez A, Otero-Bilbao A, Vázquez R, Reyes O, Mendiola J, Duarte CA, Otero-González A, Gutiérrez OA, Chávez MA.	15019062	0
Artesunate combinations for malaria.	Hoshen M.	15001342	1	0
A cost analysis of the use of the rapid, whole-blood, immunochromatographic P.f/P.v assay for the diagnosis of Plasmodium vivax malaria in a rural area of Sri Lanka.	Fernando SD, Karunaweera ND, Fernando WP, Attanayake N, Wickremasinghe AR.	15000725	1	1	1	x
Combating tropical infectious diseases: report of the Disease Control Priorities in Developing Countries Project.	Hotez PJ, Remme JH, Buss P, Alleyne G, Morel C, Breman JG.	14999633	0
Australia's contribution to global health fund provokes dismay.	Burton B.	14988175	0
[Intervention against malaria requires international solidarity. Institutions and drug industry should find new forms of collaboration]	Björkman A.	14986448	1	0
A cost analysis of the employer-based bednet programme in Coastal and Western Kenya.	Ngugi IK, Chiguzo AN, Guyatt HL.	14982889	1	1	1	1
Antimalarial activity of phenazines from lapachol, beta-lapachone and its derivatives against Plasmodium falciparum in vitro and Plasmodium berghei in vivo.	de Andrade-Neto VF, Goulart MO, da Silva Filho JF, da Silva MJ, Pinto Mdo C, Pinto AV, Zalis MG, Carvalho LH, Krettli AU.	14980653	1	0
The Global TB Drug Facility: innovative global procurement.	Kumaresan J, Smith I, Arnold V, Evans P.	14974756	0
Comparative field evaluation of the Mbita trap, the Centers for Disease Control light trap, and the human landing catch for sampling of malaria vectors in western Kenya.	Mathenge EM, Omweri GO, Irungu LW, Ndegwa PN, Walczak E, Smith TA, Killeen GF, Knols BG.	14971695	1	0
Evolutionary relationships, cospeciation, and host switching in avian malaria parasites.	Ricklefs RE, Fallon SM, Bermingham E.	14965906	1	0
Financing to Global Fund slashed by the Bush administration.	Nelson R.	14964034	0
The cost-effectiveness of screening blood donors for malaria by PCR.	Shehata N, Kohli M, Detsky A.	14962313	1	1	1	0
[Management of children with sickle cell disease in Africa: experience in a cohort of children at the Royal Albert Hospital in Dakar]	Diagne I, Diagne-Gueye ND, Signate-Sy H, Camara B, Lopez-Sall P, Diack-Mbaye A, Sarr M, Ba M, Sow HD, Kuakuvi N.	14763308	0
[Malaria during pregnancy: consequences and interventional perspectives]	Cot M, Deloron P.	14763291	1	0
The burden of malaria in Ahmedabad city, India: a retrospective analysis of reported cases and deaths.	Yadav RS, Bhatt RM, Kohli VK, Sharma VP.	14754491	1	0
WHO, the Global Fund, and medical malpractice in malaria treatment.	Attaran A, Barnes KI, Curtis C, d'Alessandro U, Fanello CI, Galinski MR, Kokwaro G, Looareesuwan S, Makanga M, Mutabingwa TK, Talisuna A, Trape JF, Watkins WM.	14738799	1	0
Childhood morbidity and treatment pattern at the multipurpose health centre, Ilesa, Nigeria.	Sule SS.	14737985	0
A malaria risk analysis in an irrigated area in Sri Lanka.	Klinkenberg E, van der Hoek W, Amerasinghe FP.	14732243	1	0
Does irrigated urban agriculture influence the transmission of malaria in the city of Kumasi, Ghana?	Afrane YA, Klinkenberg E, Drechsel P, Owusu-Daaku K, Garms R, Kruppa T.	14732235	1	0
Opportunities and limiting factors of intensive vegetable farming in malaria endemic Côte d'Ivoire.	Girardin O, Dao D, Koudou BG, Essé C, Cissé G, Yao T, N'Goran EK, Tschannen AB, Bordmann G, Lehmann B, Nsabimana C, Keiser J, Killeen GF, Singer BH, Tanner M, Utzinger J.	14732234	1	0
Engineering and malaria control: learning from the past 100 years.	Konradsen F, van der Hoek W, Amerasinghe FP, Mutero C, Boelee E.	14732233	1	0
The cost and cost-effectiveness of malaria vector control by residual insecticide house-spraying in southern Mozambique: a rural and urban analysis.	Conteh L, Sharp BL, Streat E, Barreto A, Konar S.	14728616	1	1	1	1
Burden and cost of imported infections admitted to infectious diseases units in England and Wales in 1998 and 1999.	Harling R, Crook P, Lewthwaite P, Evans M, Schmid ML, Beeching NJ.	14720489	0
Antimalarial drug toxicity: a review.	Taylor WR, White NJ.	14720085	1	0
Military aviators, special operations forces, and causal malaria prophylaxis.	Chambers JA.	14719625	1	0
Hopes that Novartis deal on tuberculosis will spur donations for HIV and malaria.	Fleck F.	14715592	1	0
An affordable antimalarial.	Tenenbaum DJ.	14714543	1	1	0
A cost-effectiveness analysis of three antimalarial treatments for acute, uncomplicated Plasmodium falciparum malaria in Mumbai, India.	Gogtay NJ, Kadam VS, Desai S, Kamtekar KD, Dalvi SS, Kshirsagar NA.	14710972	1	1	1	1
Efficacy of mosquito nets treated with insecticide mixtures or mosaics against insecticide resistant Anopheles gambiae and Culex quinquefasciatus (Diptera: Culicidae) in Côte d'Ivoire.	Hougard JM, Corbel V, N'Guessan R, Darriet F, Chandre F, Akogbéto M, Baldet T, Guillet P, Carnevale P, Traoré-Lamizana M.	14704095	1	0
Ethiopia faces severe malaria epidemic. WHO predicts 15 million people could be infected.	Das P.	14700064	1	0
Operational feasibility and bio-efficacy of alphacypermethrin (Fendona) treated jute curtains to control urban malaria in a slum settlement of Delhi, India.	Ansari MA, Razdan RK.	14686114	1	1	0
Developing-world health: the fightback starts here.	Butler D.	14685194	0
Virtual drug discovery and development for neglected diseases through public-private partnerships.	Nwaka S, Ridley RG.	14668812	0
Gates Foundation takes "reality-driven" vision to the field.	Larkin M.	14664250	0
District health systems in a neoliberal world: a review of five key policy areas.	Segall M.	14661938	0
Criterion and content validity of a novel structured haggling contingent valuation question format versus the bidding game and binary with follow-up format.	Onwujekwe O.	14652049	0
The use of formal and informal curative services in the management of paediatric fevers in four districts in Kenya.	Amin AA, Marsh V, Noor AM, Ochola SA, Snow RW.	14641851	0
Socio-economic factors associated with the purchasing of insecticide-treated nets in Afghanistan and their implications for social marketing.	Howard N, Chandramohan D, Freeman T, Shafi A, Rafi M, Enayatullah S, Rowland M.	14641838	1	1	1	0
Malaria researchers say global fund is buying "useless drug".	Yamey G.	14630748	1	0
Field efficacy of thermally expelled or live potted repellent plants against African malaria vectors in western Kenya.	Seyoum A, Killeen GF, Kabiru EW, Knols BG, Hassanali A.	14629767	1	0
Use of bednets given free to pregnant women in Kenya.	Guyatt H, Ochola S.	14615112	1	1	0
Is it feasible to give insecticide-treated bednets free to pregnant women?	D'Alessandro U, Coosemans M.	14615104	1	1	1	0
Struggling Global Fund approves grants for HIV, TB, and malaria. But board meeting is marred by warnings about shortfalls and accusations of political manoeuvering.	Kapp C.	14594000	1	0
The relationship between prevention of mother to child transmission of HIV and stakeholder decision making in Uganda: implications for health policy.	Kapiriri L, Robberstad B, Frithjof Norheim O.	14585518	0
Isoquine and related amodiaquine analogues: a new generation of improved 4-aminoquinoline antimalarials.	O'Neill PM, Mukhtar A, Stocks PA, Randle LE, Hindley S, Ward SA, Storr RC, Bickley JF, O'Neil IA, Maggs JL, Hughes RH, Winstanley PA, Bray PG, Park BK.	14584944	1	0
Common themes in changing vector-borne disease scenarios.	Molyneux DH.	14584362	1	0
The silent burden of anaemia in Tanzanian children: a community-based study.	Schellenberg D, Schellenberg JR, Mushi A, Savigny D, Mgalula L, Mbuya C, Victora CG.	14576890	1	0
Philanthropic gifts for health: the stage is set.	[No authors listed]	14550688	0
In praise of Gates.	[No authors listed]	14523403	0
Home treatment of 'malaria' in children in rural Gambia is uncommon.	Clarke SE, Rowley J, Bøgh C, Walraven GE, Lindsay SW.	14516299	1	0
Rapid diagnostic testing for malaria.	Murray CK, Bell D, Gasser RA, Wongsrichanalai C.	14516298	1	0
The Pediatric Economic Database Evaluation (PEDE) Project: establishing a database to study trends in pediatric economic evaluation.	Ungar WJ, Santos MT.	14515110	0
Household expenditure on malaria case management in Wad-Medani, Sudan.	Abdel-Hameed AA, Abdalla HM, Alnaury AH.	14513936	1	1	1	1
Real-time quantitative PCR for analysis of genetically mixed infections of malaria parasites: technique validation and applications.	Cheesman SJ, de Roode JC, Read AF, Carter R.	14511807	1	0
Evaluation of a rapid immunochromatographic card test for Plasmodium falciparum in Ibadan, Nigeria.	Nwuba RI, Anumudu CI, Omosun YO, Sodeinde O, Nwagwu M.	14510166	1	0
Gates steps up war on malaria with donation of 168 million dollars.	Butler D.	14508444	1	0
Recombinant bacteria for mosquito control.	Federici BA, Park HW, Bideshi DK, Wirth MC, Johnson JJ.	14506223	1	0
Antimalarial drug discovery: old and new approaches.	Rosenthal PJ.	14506208	1	0
Estimating HIV prevalence and the impact of HIV/AIDS on a Ugandan hospital by combining serosurvey data and hospital discharge records.	Fabiani M, Accorsi S, Aleni R, Rizzardini G, Nattabi B, Gabrielli A, Opira C, Declich S.	14501795	0
Progress in the development of a recombinant vaccine for human hookworm disease: the Human Hookworm Vaccine Initiative.	Hotez PJ, Zhan B, Bethony JM, Loukas A, Williamson A, Goud GN, Hawdon JM, Dobardzic A, Dobardzic R, Ghosh K, Bottazzi ME, Mendez S, Zook B, Wang Y, Liu S, Essiet-Gibson I, Chung-Debose S, Xiao S, Knox D, Meagher M, Inan M, Correa-Oliveira R, Vilk P, Shepherd HR, Brandt W, Russell PK.	13678639	0
Cooperative actions to achieve malaria control without the use of DDT.	Chanon KE, Méndez-Galván JF, Galindo-Jaramillo JM, Olguín-Bernal H, Borja-Aburto VH.	12971694	1	0
Determining cost-effectiveness and cost component of three malaria diagnostic models being used in remote non-microscope areas.	Bualombai P, Prajakwong S, Aussawatheerakul N, Congpoung K, Sudathip S, Thimasarn K, Sirichaisinthop J, Indaratna K, Kidson C, Srisuphanand M.	12971557	1	1	1	1
Trends in malaria chemoprophylaxis prescription in South Africa 1994 to 2000.	Leggat PA, Dürrheim DN, Blumberg L.	12962587	1	0
World Trade Organization finally agrees cheap drugs deal.	Fleck F.	12958089	0
Performance of forecasting, warning and detection of malaria epidemics in the highlands of western Kenya.	Hay S, Renshaw M, Ochola SA, Noor AM, Snow RW.	12957515	1	0
New malaria drug to be unveiled in Africa.	Schubert C.	12949508	1	0
Malaria control in a forest camp in an oil exploration area of Upper Assam.	Prakash A, Bhattacharyya DR, Mohapatra PK, Barua U, Phukan A, Mahanta J.	12929855	1	0
Despite boost from U.S., Global Fund faces a struggle.	[No authors listed]	12921058	0
Infectious diseases, non-zero-sum thinking, and the developing world.	Folch E, Hernandez I, Barragan M, Franco-Paredes C.	12920437	0
Drug company to offer new malaria drug cheaply in Africa.	Pincock S.	12919982	1	0
Who buys insecticide-treated nets? Implications for increasing coverage in Nigeria.	Onwujekwe O, Hanson K, Fox-Rushby JA.	12917269	1	1	1	1
Estimating the needs for artesunate-based combination therapy for malaria case-management in Africa.	Snow RW, Eckert E, Teklehaimanot A.	12901938	1	0
Scaling-up and sustaining insecticide-treated net coverage.	Brentlinger PE, Sherr K, Mercer MA, Gloyd S.	12901887	1	0
Scaling-up and sustaining insecticide-treated net coverage.	Lines J, Lengeler C, Cham K, de Savigny D, Chimumbwa J, Langi P, Carroll D, Mills A, Hanson K, Webster J, Lynch M, Addington W, Hill J, Rowland M, Worrall E, MacDonald M, Kilian A.	12901886	1	0
Tropical disease vaccines.	Riddell A, Pollard AJ.	12901602	0
Emerging issues in vaccine economics: perspectives from the USA.	Lieu TA, Thompson KM, Prosser LA, O'Brien MA, Yusuf HR, Shefer AM, Weinstein MC, Rickert DL.	12901581	0
Exoerythrocytic malaria vaccine development: understanding host-parasite immunobiology underscores strategic success.	Taylor-Robinson AW.	12901572	1	0
Health and equity impacts of a large oil project in Africa.	Jobin W.	12894326	0
EU commits $1bn to global fund.	Dorozynski A.	12881241	0
Very high risk of therapeutic failure with chloroquine for uncomplicated Plasmodium falciparum and P. vivax malaria in Indonesian Papua.	Sumawinata IW, Bernadeta, Leksana B, Sutamihardja A, Purnomo, Subianto B, Sekartuti, Fryauff DJ, Baird JK.	12875290	1	0
Vaccine news, March 2, 2000.	[No authors listed]	12870450	0
A model for the coevolution of immunity and immune evasion in vector-borne diseases with implications for the epidemiology of malaria.	Koella JC, Boëte C.	12858279	1	0
Evidence on the use of paracetamol in febrile children.	Russell FM, Shann F, Curtis N, Mulholland K.	12856055	0
A rapid assessment approach for public health decision-making related to the prevention of malaria during pregnancy.	Parise ME, Lewis LS, Ayisi JG, Nahlen BL, Slutsker L, Muga R, Sharif SK, Hill J, Steketee RW.	12856049	1	0
Current strategies to avoid misdiagnosis of malaria.	Hänscheid T.	12848724	1	0
[DNA vaccines]	Prugnaud JL.	12843955	0
Wait of the world falls on Bush's ambitious AIDS plan.	Powledge TM.	12835681	0
Vendor-to-vendor education to improve malaria treatment by private drug outlets in Bungoma District, Kenya.	Tavrow P, Shabahang J, Makama S.	12812525	1	1	1	0
Malaria dipsticks beneficial for IMCI in Cambodia.	Rimón MM, Kheng S, Hoyer S, Thach V, Ly S, Permin AE, Pièche S.	12791059	1	0
Safety, efficacy and determinants of effectiveness of antimalarial drugs during pregnancy: implications for prevention programmes in Plasmodium falciparum-endemic sub-Saharan Africa.	Newman RD, Parise ME, Slutsker L, Nahlen B, Steketee RW.	12791054	1	0
Roll back malaria? The scarcity of international aid for malaria control.	Narasimhan V, Attaran A.	12787469	1	0
A single agenda needed for malaria.	[No authors listed]	12781485	1	0
Beliefs and traditional treatment of malaria in Kishe settlement area, southwest Ethiopia.	Adera TD.	12764998	1	0
No deal in sight on cheap drugs for poor countries.	Fleck F.	12764500	0
Cost-effectiveness of social marketing of insecticide-treated nets for malaria control in the United Republic of Tanzania.	Hanson K, Kikumbih N, Armstrong Schellenberg J, Mponda H, Nathan R, Lake S, Mills A, Tanner M, Lengeler C.	12764493	1	1	1	1
Are statistical contributions to medicine undervalued?	Breslow NE.	12762435	0
Avoiding misdiagnosis of imported malaria: screening of emergency department samples with thrombocytopenia detects clinically unsuspected cases.	Hänscheid T, Melo-Cristino J, Grobusch MP, Pinto BG.	12757689	1	0
The contribution of clinical pharmacology to antimalarial drug discovery and development.	Winstanley P.	12755808	1	0
Willingness to pay and determinants of choice for improved malaria treatment in rural Nepal.	Morey ER, Sharma VR, Mills A.	12753824	1	1	1	1
Malaria and property accumulation in rice production systems in the savannah zone of Côte d'Ivoire.	Audibert M, Mathonnat J, Henry MC.	12753643	1	0
Quality and comparison of antenatal care in public and private providers in the United Republic of Tanzania.	Boller C, Wyss K, Mtasiwa D, Tanner M.	12751419	0
The cost-effectiveness of permethrin-treated bed nets in an area of intense malaria transmission in western Kenya.	Wiseman V, Hawley WA, ter Kuile FO, Phillips-Howard PA, Vulule JM, Nahlen BL, Mills AJ.	12749500	1	1	1	1
The household-level economics of using permethrin-treated bed nets to prevent malaria in children less than five years of age.	Meltzer MI, Terlouw DJ, Kolczak MS, Odhacha A, ter Kuile FO, Vulule JM, Alaii JA, Nahlen BL, Hawley WA, Phillips-Howard PA.	12749499	1	1	1	1
Targeted subsidy for malaria control with treated nets using a discount voucher system in Tanzania.	Mushi AK, Schellenberg JR, Mponda H, Lengeler C.	12740321	1	1	1	0
Money being wasted in fight against malaria, says MSF.	Frankish H.	12737875	1	0
Roll Back Malaria campaign still has a long way to go.	Haivas I.	12727754	1	0
Scaling-up coverage with insecticide-treated nets against malaria in Africa: who should pay?	Curtis C, Maxwell C, Lemnge M, Kilama WL, Steketee RW, Hawley WA, Bergevin Y, Campbell CC, Sachs J, Teklehaimanot A, Ochola S, Guyatt H, Snow RW.	12726981	1	1	0
[Malaria]	Kano S.	12722287	1	0
Developing drugs for parasitic diseases.	Andreopoulos S.	12702858	0
[Iron supplementation associated with malaria prevention among pregnant women in Abidjan]	Carré N, Eono P, Kouakou K, Duponchel JL, Marquis M, Zahui KH.	12684579	1	0
Problems in prescribing malaria chemoprophylaxis for travelers.	Dupouy-Camet J, Yera H, Tourte-Schaeffer C.	12667226	1	0
The new drug combinations: their place in the treatment of uncomplicated Plasmodium falciparum malaria.	Danis M, Bricaire F.	12667225	1	0
The mechanisms of resistance to antimalarial drugs in Plasmodium falciparum.	Le Bras J, Durand R.	12667224	1	0
The effect on haemoglobin of the use of iron cooking pots in rural Malawian households in an area with high malaria prevalence: a randomized trial.	Geerligs PP, Brabin B, Mkumbwa A, Broadhead R, Cuevas LE.	12667149	1	0
Metalloantimalarials: targeting of P. falciparum strains with novel iron(III) and gallium(III) complexes of an amine phenol ligand.	Harpstrite SE, Beatty AA, Collins SD, Oksman A, Goldberg DE, Sharma V.	12665363	1	0
Euro MPs vote on research fund for neglected diseases.	Clark J.	12663396	0
Epidemiological models for the spread of anti-malarial resistance.	Koella JC, Antia R.	12643812	1	0
Comparative efficacy of aminoquinoline-antifolate combinations for the treatment of uncomplicated falciparum malaria in Kampala, Uganda.	Gasasira AF, Dorsey G, Nzarubara B, Staedke SG, Nassali A, Rosenthal PJ, Kamya MR.	12641399	1	0
Social and health determinants of the efficiency of cotton farmers in Northern Côte d'Ivoire.	Audibert M, Mathonnat J, Henry MC.	12639587	0
Immunity to liver stage malaria: considerations for vaccine design.	Taylor-Robinson AW.	12637768	1	0
Hospital costs of high-burden diseases: malaria and pulmonary tuberculosis in a high HIV prevalence context in Zimbabwe.	Hongoro C, McPake B.	12631315	1	1	1	1
The influence of healthcare facilities on malarial mortality in and around Rourkela, India.	Mishra SK, Mohanty S, Das BS.	12625939	1	0
Perspectives. Bush health agenda: less than meets the eye.	[No authors listed]	12625261	0
The development of Lapdap, an affordable new treatment for malaria.	Lang T, Greenwood B.	12614733	1	1	0
[Association between reported annual gold mining extraction and incidence of malaria in Mato Grosso-Brazil, 1985-1996]	Duarte EC, Fontes CJ.	12612752	1	0
[Vaccines against poverty]	Genton B.	12611180	0
What can be done about the private health sector in low-income countries?	Mills A, Brugha R, Hanson K, McPake B.	12602088	0
Current and emerging infectious risks of blood transfusions.	Busch MP, Kleinman SH, Nemo GJ.	12597733	0
Impact of genetic manipulation on the fitness of Anopheles stephensi mosquitoes.	Catteruccia F, Godfray HC, Crisanti A.	12595691	1	0
Involving the general public in priority setting: experiences from Australia.	Wiseman V, Mooney G, Berry G, Tang KC.	12593873	0
Early treatment of childhood fevers with pre-packaged antimalarial drugs in the home reduces severe malaria morbidity in Burkina Faso.	Sirima SB, Konaté A, Tiono AB, Convelbo N, Cousens S, Pagnoni F.	12581438	1	0
[Cost-effectiveness analysis of the current measures for malaria prevention in Yuanjiang valley, Yunnan province]	Xu JW, Yang H, Yang ZQ, Yang GC, Ma XW, Wang WR, Gu YA, Wang LB, Yang XW, Ma J.	12568035	1	1	1	1	Chinese
The contribution of health-care services to a sound and sustainable malaria-control policy.	Moerman F, Lengeler C, Chimumbwa J, Talisuna A, Erhart A, Coosemans M, D'Alessandro U.	12560195	1	0
Rapid assessment procedures of malaria in low endemic countries: community perceptions in Jepara district, Indonesia.	Utarini A, Winkvist A, Ulfa FM.	12560005	1	0
Gates ploughs millions into plan for assault on killer diseases.	Butler D.	12556848	0
Acridine Orange for malaria diagnosis: its diagnostic performance, its promotion and implementation in Tanzania, and the implications for malaria control.	Keiser J, Utzinger J, Premji Z, Yamagata Y, Singer BH.	12537626	1	0
Malaria control in complex emergencies: the example of East Timor.	Kolaczinski J, Webster J.	12535250	1	0
Therapeutic efficacy of chloroquine plus sulphadoxine/ pyrimethamine compared with monotherapy with either chloroquine or sulphadoxine/pyrimethamine in uncomplicated Plasmodium falciparum malaria in Laos.	Schwöbel B, Jordan S, Vanisaveth V, Phetsouvanh R, Christophel EM, Phompida S, von Sonnenburg F, Jelinek T.	12535245	1	0
Gates, GAVI, the glorious global funds and more: all you ever wanted to know.	Nossal GJ.	12534942	0
Feasibility and limitations of acridine orange fluorescence technique using a Malaria Diagnosis Microscope in Myanmar.	Htut Y, Aye KH, Han KT, Kyaw MP, Shimono K, Okada S.	12530504	1	0
Malaria after the genome.	[No authors listed]	12520262	1	0
The global impact of drug resistance.	Howard DH, Scott RD 2nd, Packard R, Jones D.	12516025	0
[GlaxoSmithKline again lowers prices of drugs for HIV/AIDS and malaria]	[No authors listed]	12514863	1	0
Joint European plan will tackle Africa's killer diseases.	McDowell N.	12511923	0
A new method for culturing Plasmodium falciparum shows replication at the highest erythrocyte densities.	Li T, Glushakova S, Zimmerberg J.	12508162	1	0
Bridging sectors. Medicon Valley.	Smaglik P.	12501123	0
Examining the determinants of mosquito-avoidance practices in two Kenyan cities.	Macintyre K, Keating J, Sosler S, Kibe L, Mbogo CM, Githeko AK, Beier JC.	12495438	1	0
Evolutionary ideas about genetically manipulated mosquitoes and malaria control.	Boëte C, Koella JC.	12488224	1	0
How will the reduction of tariffs and taxes on insecticide- treated bednets affect household purchases?	Simon JL, Larson BA, Zusman A, Rosen S.	12481212	1	1	1	1
Malaria vaccines: orphans in transition.	Dubovsky F, Moree M, Rabinovich R.	12477306	1	0
How the research-based industry approaches vaccine development and establishes priorities.	André FE.	12477303	0
Evaluation of the Integrated Management of Childhood Illness guidelines for treatment of intestinal helminth infections among sick children aged 2-4 years in western Kenya.	Garg R, Lee LA, Beach MJ, Wamae CN, Ramakrishnan U, Deming MS.	12474486	0
[Aetiologic factors and clinical features associated with thrombocytopenia in Cameroonese adults: the importance of Plasmodium falciparum malaria]	Mbanya D, Tapko JB, Azowe F, Kaptue L.	12473529	1	0
Community cooperatives and insecticide-treated materials for malaria control: a new experience in Latin America.	Kroeger A, Aviñna A, Ordoñnez-Gonzalez J, Escandon C.	12473181	1	0
The economic impact of malaria in Africa: a critical review of the evidence.	Chima RI, Goodman CA, Mills A.	12468115	1	1	1	1
Malaria vaccines: where are we and where are we going?	Moore SA, Surgey EG, Cadwgan AM.	12467689	1	0
Rejuvenating health systems for aging communities.	Paccaud F.	12462378	0
Novel cost-effective method of screening soils for the presence of mosquito-pathogenic bacilli.	Dhindsa KS, Sangodkar UM, Kumar A.	12460424	0
Malaria control: constraints and opportunities.	Kager PA.	12460395	1	0
Increasing antimalarial drug resistance in Uganda and revision of the national drug policy.	Kamya MR, Bakyaita NN, Talisuna AO, Were WM, Staedke SG.	12460394	1	0
Editorial: Malaria investments and activities: it is now! or never?	Sauerwein RW.	12460391	1	0
Malaria initiative cries out for action in Africa.	Butler D.	12459751	1	0
Fighting malaria from the front.	[No authors listed]	12459742	1	0
Report of the WHO Commission on Macroeconomics and Health: a critique.	Banerji D.	12456123	0
New strategies for the diagnosis and screening of malaria.	Lee SH, Kara UA, Koay E, Lee MA, Lam S, Teo D.	12430867	1	0
Willingness to pay for treated mosquito nets in Surat, India: the design and descriptive analysis of a household survey.	Bhatia MR, Fox-Rushby JA.	12424212	1	1	1	1
Towards a malaria vaccine for Papua New Guinea.	Reeder JC.	12418674	1	0
Investigating starting-point bias: a survey of willingness to pay for insecticide-treated nets.	Onwujekwe O, Nwagbo D.	12409125	1	1	1	1
Mosquito-net makers forced to renege on zero-VAT policy.	Siringi S.	12409030	1	1	0
Visiting the virus veteran. Interview by Philip Siekman.	Desowitz RS.	12407783	0
Global Fund faces uncertain future as cash runs low.	Kapp C.	12401252	0
Effects of early cerebral malaria on cognitive ability in Senegalese children.	Boivin MJ.	12394524	1	0
Malaria after the genomes.	[No authors listed]	12387952	1	0
HHS details leading HIV/AIDS physician to Gates foundation.	[No authors listed]	12378776	0
Atovaquone + proguanil: new preparation. Second-line antimalarial combination.	[No authors listed]	12378742	1	0
Interdisciplinary malaria vector research and training for Africa.	Killeen GF, Knols BG, Fillinger U, Beier JC, Gouagna LC.	12377587	1	0
How useful is PCR in the diagnosis of malaria?	Hänscheid T, Grobusch MP.	12377256	1	0
The impact of 9/11 on HIV/AIDS care in Africa and the Global Fund to Fight AIDS, Tuberculosis, and Malaria.	Ssemakula JK.	12369390	1	0
The grand assault.	Doolittle RF.	12368861	0
What difference does a genome make?	Butler D.	12368829	0
A new global effort to control malaria.	Sachs JD.	12364788	1	0
An elegant but imperfect tool.	Vogel G.	12364780	0
Evolutionary and historical aspects of the burden of malaria.	Carter R, Mendis KN.	12364370	1	0
Too poor to pay: charging for insecticide-treated bednets in highland Kenya.	Guyatt HL, Ochola SA, Snow RW.	12358619	1	1	1	1
Prevention of malaria in Afghanistan through social marketing of insecticide-treated nets: evaluation of coverage and effectiveness by cross-sectional surveys and passive surveillance.	Rowland M, Webster J, Saleh P, Chandramohan D, Freeman T, Pearcy B, Durrani N, Rab A, Mohammed N.	12358615	1	1	1	0
Will the Global Fund help roll back malaria in Africa?	Teklehaimanot A, Snow RW.	12354467	1	0
WHO outlines three-pronged attack against AIDS epidemic.	[No authors listed]	12349444	0
Roll Back Malaria: spotlight on Africa.	[No authors listed]	12296147	1	0
TDR at the interface of research and control.	[No authors listed]	12296146	0
Personal protection against mosquitoes in Dar es Salaam, Tanzania, by using a kerosene oil lamp to vaporize transfluthrin.	Pates HV, Line JD, Keto AJ, Miller JE.	12243228	1	0
Hemofiltration and peritoneal dialysis in infection-associated acute renal failure in Vietnam.	Phu NH, Hien TT, Mai NT, Chau TT, Chuong LV, Loc PP, Winearls C, Farrar J, White N, Day N.	12239258	0
WHO awarded US$ 1.5 million to test new treatment for malaria.	[No authors listed]	12238318	1	0
U.S. to withhold $34 million in funds for U.N. AIDS, population control.	[No authors listed]	12236178	0
A cost comparison of two malaria control methods in Kyunggi Province, Republic of Korea, using remote sensing and geographic information systems.	Claborn DM, Masuoka PM, Klein TA, Hooper T, Lee A, Andre RG.	12224574	1	1	1	0
In vitro reversal of chloroquine resistance in Plasmodium falciparum with dihydroethanoanthracene derivatives.	Pradines B, Alibert-Franco S, Houdoin C, Mosnier J, Santelli-Rouvier C, Papa V, Rogier C, Fusai T, Barbe J, Parzy D.	12224571	1	0
Clinical significance of the cytochrome P450 2C19 genetic polymorphism.	Desta Z, Zhao X, Shin JG, Flockhart DA.	12222994	0
Malaria: current status of control, diagnosis, treatment, and a proposed agenda for research and development.	Guerin PJ, Olliaro P, Nosten F, Druilhe P, Laxminarayan R, Binka F, Kilama WL, Ford N, White NJ.	12206972	1	0
Cost of malaria control in China: Henan's consolidation programme from community and government perspectives.	Jackson S, Sleigh AC, Liu XL.	12219157	1	1	1	1
Initiating malaria control programs in the third world: directives for short- and long-term solutions.	Basu S.	12212933	1	0
Systemic immune responses induced by mucosal administration of lipopeptides without adjuvant.	BenMohamed L, Belkaid Y, Loing E, Brahimi K, Gras-Masse H, Druilhe P.	12209640	0
Reduced levels of chloroquine resistant Plasmodium falciparum in selected foci of the South West Province, Cameroon.	Titanji VP, Nkuo-Akenji T, Ntopi W, Djokam R.	12201020	1	0
Impact of health care financing reforms on the management of malaria in Ghana.	Biritwum RB.	12199444	1	0
Malaria vaccines.	Brown GV, Reeder JC.	12197814	1	0
Design and selection of vaccine adjuvants: animal models and human trials.	Alving CR.	12184368	0
Avoiding the genomics divide.	Calva E, Cardosa MJ, Gavilondo JV.	12175761	0
Unit costs for house spraying and bednet impregnation with residual insecticides in Colombia: a management tool for the control of vector-borne disease.	Kroeger A, Ayala C, Medina Lara A.	12171622	1	1	1	x
Operational aspects of insecticide treated nets for malaria control in Assam.	Dev V.	12170936	1	1	0
Molecular analysis of ancient microbial infections.	Zink AR, Reischl U, Wolf H, Nerlich AG.	12167530	0
The economic payoffs of integrated malaria control in the Zambian copperbelt between 1930 and 1950.	Utzinger J, Tozan Y, Doumani F, Singer BH.	12167093	1	1	1	0
Field evaluation of the ICT Malaria Pf/Pv immunochromatographic test for the detection of asymptomatic malaria in a Plasmodium falciparum/vivax endemic area in Thailand.	Coleman RE, Maneechai N, Rachapaew N, Kumpitak C, Soyseng V, Miller RS, Thimasarn K, Sattabongkot J.	12164291	1	0
Origins and subsequent development of the Istituto Superiore di Sanità in Rome (Italy).	Bignami G.	12162138	0
Research that influences policy and practice - characteristics of operational research to improve malaria control in Mpumalanga Province, South Africa.	Durrheim DN, Speare R, Harries AD.	12153708	1	0
Cross-species infection of blood parasites between resident and migratory songbirds in Africa.	Waldenström J, Bensch S, Kiboi S, Hasselquist D, Ottosson U.	12144673	0
Epidemic malaria in the Menoreh Hills of Central Java.	Barcus MJ, Laihad F, Sururi M, Sismadi P, Marwoto H, Bangs MJ, Baird JK.	12139222	1	0
The emergence of global disease control priorities.	Shiffman J, Beer T, Wu Y.	12135988	0
Global Fund director admits to $8bn shortfall.	Vass A.	12130600	0
Mutations in cytochrome b resulting in atovaquone resistance are associated with loss of fitness in Plasmodium falciparum.	Peters JM, Chen N, Gatton M, Korsinczky M, Fowler EV, Manzetti S, Saul A, Cheng Q.	12121915	1	0
[Treatment of cerebral malaria in African children by intravenous quinine: comparison of a loading dose regimen to a regimen without a loading dose]	Assimadi JK, Gbadoé AD, Agbodjan-Djossou O, Ayéwada K, Goeh-Akué E, Kusiaku K, Dogba A, Adjogblé K, Gayibor A.	12108312	1	0
Editorial: Global Health Fund or Global Fund to fight AIDS, Tuberculosis, and Malaria?	Lambert ML, van der Stuyft P.	12100436	1	0
Trends in antimalarial drugs prescribed in New Zealand 1993 to 1998.	Leggat PA, Heydon JL.	12088583	1	0
APOC's strategy of community-directed treatment with ivermectin (CDTI) and its potential for providing additional health services to the poorest populations. African Programme for Onchocerciasis Control.	Homeida M, Braide E, Elhassan E, Amazigo UV, Liese B, Benton B, Noma M, Etya'alé D, Dadzie KY, Kale OO, Sékétéli A.	12081254	1	0
What can be done about the private health sector in low-income countries?	Mills A, Brugha R, Hanson K, McPake B.	12075370	0
Bush asked for $200 million more for global disease fund.	[No authors listed]	12066150	0
Malaria vaccine trials.	Greenwood B, Alonso P.	12058650	1	0
A theoretical approach to predicting the success of genetic manipulation of malaria mosquitoes in malaria control.	Boëte C, Koella JC.	12057019	1	0
Basic amenities and health in urban India.	Gupta I, Mitra A.	12047129	0
HIV prevention before HAART in sub-Saharan Africa.	Marseille E, Hofmann PB, Kahn JG.	12044394	0
Needle stick injuries: nurses at risk.	[No authors listed]	12040556	0
Malaria in pregnancy. 1: Physiological effects on the mother.	Jones E.	12026491	1	0
The HIV/AIDS epidemic in Africa: implications for U.S. policy.	Gow J.	12026004	0
Parasitic infestation in children.	Estambale BB.	12002100	0
A comparative cost analysis of insecticide-treated nets and indoor residual spraying in highland Kenya.	Guyatt HL, Kinnear J, Burini M, Snow RW.	12000774	1	1	1	1
People's perception of malaria in Mbarara, Uganda.	Nuwaha F.	12000657	1	0
Malaria control reinvented: health sector reform and strategy development in Colombia.	Kroeger A, Ordoñez-Gonzalez J, Aviña AI.	12000655	1	0
Free bednets to pregnant women through antenatal clinics in Kenya: a cheap, simple and equitable approach to delivery.	Guyatt HL, Gotink MH, Ochola SA, Snow RW.	12000650	1	1	1	1
Alternative insecticides: an urgent need.	Zaim M, Guillet P.	11998703	1	0
Global Fund for AIDS, TB and malaria opens shop.	Walgate R.	11984617	1	0
Free insecticide for nets is cost effective.	Curtis CF, Maxwell CA.	11983598	1	1	1	1
[Molecular identification of sibling Anopheles species: example of the Anopheles minimus and Anopheles dirus complexes, major malarial vectors in Southeast Asia]	Manguin S, Mouchet J, Coosemans M.	11980390	1	0
Global voices on HIV/AIDS. Important facts about global fund were missed.	Nordström A.	11977256	0
Clinical signs and symptoms in the assessment of immunodeficiency in men with subtype C HIV infection in Harare, Zimbabwe.	Machekano R, Bassett M, McFarland W, Katzenstein D.	11976993	0
Allegations of rushed proposals mar disease fund's first awards.	Check E.	11976634	0
Malaria transmission risk variations derived from different agricultural practices in an irrigated area of northern Tanzania.	Ijumba JN, Mosha FW, Lindsay SW.	11963979	1	0
An outbreak of Plasmodium falciparum malaria due to Anopheles minimus in central Assam, India.	Dev V, Ansari MA, Hira CR, Barman K.	11963818	1	0
Cross-sectional study of morbidity, morbidity-associated factors and cost of treatment in Ngaoundere, Cameroon, with implications for health policy in developing countries and development assistance policy.	Holtedahl K, Hurum H.	11955291	1	0
Malaria prevention in highland Kenya: indoor residual house-spraying vs. insecticide-treated bednets.	Guyatt HL, Corlett SK, Robinson TP, Ochola SA, Snow RW.	11952944	1	0
Poverty and malaria: a study in a Thai-Myanmar border area.	Panvisavas S.	11944725	1	0
Adapting immunity with subunit vaccines: case studies with group A Streptococcus and malaria.	Good MF, Xu H, Batzloff M.	11943230	1	0
Multiplexed immunoassays by flow cytometry for diagnosis and surveillance of infectious diseases in resource-poor settings.	Jani IV, Janossy G, Brown DW, Mandy F.	11937424	0
New antimalarial promises cheap and effective treatment.	Bonn D.	11937408	1	1	0
An economic comparison of chloroquine and sulfadoxine-pyrimethamine as first-line treatment for malaria in South Africa: development of a model for estimating recurrent direct costs.	Wilkins JJ, Folb PI, Valentine N, Barnes KI.	11926003	1	1	1	1
Malaria control: achievements, problems and strategies.	Nájera JA.	11921521	1	0
Socio-economic factors associated with malaria in a tribal area of Orissa, India.	Sharma SK, Pradhan P, Padhi DM.	11917328	1	1	1	x
Community factors associated with malaria prevention by mosquito nets: an exploratory study in rural Burkina Faso.	Okrah J, Traoré C, Palé A, Sommerfeld J, Müller O.	11903986	1	1	0
Are we there yet? The road to a malaria vaccine.	Rabinovich NR.	11897725	1	0
[Noma in children in a hospital environment in Bobo-Dioulasso: epidemiologic, clinical and management aspects]	Tall F, Ki-Zerbo G, Ouedraogo I, Guigma Y.	11887586	0
Clinical status and implications of antimalarial drug resistance.	Winstanley PA, Ward SA, Snow RW.	11880047	1	0
Introduction. Antimalarial drug resistance: ramifications, explanations and challenges.	Ridley RG.	11880046	1	0
WHO: world may be mobilizing for battle against HIV/AIDS.	[No authors listed]	11873554	0
Modern chemotherapeutic options for malaria.	Winstanley P.	11871511	1	0
European trial platform for AIDS, malaria, and tuberculosis.	Burton A.	11871502	1	0
The global HIV/AIDS pandemic, structural inequalities, and the politics of international health.	Parker R.	11867304	0
Lariam's legacy.	[No authors listed]	11863012	1	0
Are the costs correct?	Guyatt H.	11854081	1	1	1	0
Tackle infectious disease to help the poor, says WHO.	Ashraf H.	11853801	0
Malaria in pregnancy in rural Mozambique: the role of parity, submicroscopic and multiple Plasmodium falciparum infections.	Saute F, Menendez C, Mayor A, Aponte J, Gomez-Olive X, Dgedge M, Alonso P.	11851951	1	0
Oral artesunate dose-response relationship in acute falciparum malaria.	Angus BJ, Thaiaporn I, Chanthapadith K, Suputtamongkol Y, White NJ.	11850261	1	0
The cost of not treating bednets.	Guyatt HL, Snow RW.	11850008	1	1	1	1
Altruistic willingness to pay in community-based sales of insecticide-treated nets exists in Nigeria.	Onwujekwe O, Chima R, Shu E, Nwagbo D, Akpala C, Okonkwo P.	11848272	1	1	1	1
Malaria control--two years' use of insecticide-treated bednets compared with insecticide house spraying in KwaZulu-Natal.	Mnzava AE, Sharp BL, Mthembu DJ, le Sueur D, Dlamini SS, Gumede JK, Kleinschmidt I.	11847921	1	0
GAVI, the first steps: lessons for the Global Fund.	Brugha R, Starling M, Walt G.	11844535	0
Global fund on AIDS, tuberculosis, and malaria holds first board meeting.	Kapp C.	11844526	1	0
Examining out-of-pocket expenditure on health care in Nouna, Burkina Faso: implications for health policy.	Mugisha F, Kouyate B, Gbangou A, Sauerborn R.	11841709	0
Socially marketed insecticide-treated nets improve malaria and anaemia in pregnancy in southern Tanzania.	Marchant T, Schellenberg JA, Edgar T, Nathan R, Abdulla S, Mukasa O, Mponda H, Lengeler C.	11841705	1	1	1	0
Laboratory and field comparisons of pyriproxyfen, polystyrene beads and other larvicidal methods against malaria vectors in Sri Lanka.	Yapabandara AM, Curtis CF.	11835898	1	0
The economic and social burden of malaria.	Sachs J, Malaney P.	11832956	1	1	0
Getting science into international aid.	Lob-Levyt J.	11830243	0
Health care switching behaviour of malaria patients in a Kenyan rural community.	Nyamongo IK.	11824914	1	0
Demonstrating the validity of natural products as anti-infective drugs.	Schuster BG.	11822638	0
Pharmaceutical pricing in the developing world: issues of access to medicines.	Mrazek MF.	19807429	0
Randomized comparison of quinine-clindamycin versus artesunate in the treatment of falciparum malaria in pregnancy.	McGready R, Cho T, Samuel, Villegas L, Brockman A, van Vugt M, Looareesuwan S, White NJ, Nosten F.	11816439	1	0
International response to the HIV/AIDS epidemic: planning for success.	Piot P, Coll Seck AM.	11799442	0
Economic advantage of a community-based malaria management program in the Brazilian Amazon.	Pang LW, Piovesan-Alves F.	11791992	1	0
Factors influencing the use of bed nets in Mbarara municipality of Uganda.	Nuwaha F.	11791991	1	1	0
Community-based program for malaria case management in the Brazilian Amazon.	Cunha ML, Piovesan-Alves F, Pang LW.	11791990	1	0
Rapid diagnostic tests for malaria parasites.	Moody A.	11781267	1	0
Portraits of science. Mosquitoes bite more than once.	Bynum WF.	11778027	1	0
Vitamin A supplements ameliorate the adverse effect of HIV-1, malaria, and diarrheal infections on child growth.	Villamor E, Mbise R, Spiegelman D, Hertzmark E, Fataki M, Peterson KE, Ndossi G, Fawzi WW.	11773574	1	0
Malaria remains a military medical problem.	World MJ.	11766209	1	0
Nutrition education in wartime and peacetime in Vietnam (1945-2000).	Tu G, Cao TH.	19496295	0
Changing the first line drug for malaria treatment--cost-effectiveness analysis with highly uncertain inter-temporal trade-offs.	Goodman CA, Coleman PG, Mills AJ.	11747054	1	1	1	1
Community perception of school-based delivery of anthelmintics in Ghana and Tanzania.	Brooker S, Marriot H, Hall A, Adjei S, Allan E, Maier C, Bundy DA, Drake LJ, Coombes MD, Azene G, Lansdown RG, Wen ST, Dzodozmenyo M, Cobbinah J, Obro N, Kihamia CM, Issae W, Mwanri L, Mweta MR, Mwaikemwa A, Salimu M, Ntimbwa P, Kiwelu VM, Turuka A, Nkungu DR, Magingo J; Partnership for Child Development.	11737845	0
Phenothiazines: potential alternatives for the management of antibiotic resistant infections of tuberculosis and malaria in developing countries.	Amaral L, Viveiros M, Kristiansen JE.	11737839	0
Perception of chloroquine efficacy and alternative treatments for uncomplicated malaria in children in a holoendemic area of Tanzania: implications for the change of treatment policy.	Tarimo DS, Minjas JN, Bygbjerg IC.	11737836	1	0
Reducing the risk of blood transfusion.	Snyder EL, Dodd RY.	11722997	0
High-level production and purification of P30P2MSP1(19), an important vaccine antigen for malaria, expressed in the methylotropic yeast Pichia pastoris.	Brady CP, Shimp RL, Miles AP, Whitmore M, Stowers AW.	11722185	1	0
Can malaria DNA vaccines on their own be as immunogenic and protective as prime-boost approaches to immunization?	Hoffman SL, Doolan DL.	11713810	1	0
Potential cost-savings and quality improvement in travel advice for children and families from a centralized travel medicine clinic in a large group-model health maintenance organization.	Backer H, Mackell S.	11703907	0
Chlorproguanil-dapsone (LAPDAP) for uncomplicated falciparum malaria.	Winstanley P.	11703851	1	0
Controlling malaria: challenges and solutions.	Olliaro P, Taylor WR, Rigal J.	11703847	1	0
Monitoring antimalarial drug resistance within National Malaria Control Programmes: the EANMAT experience.	East African Network for Monitoring Antimalarial Treatment (EANMAT).	11703843	1	0
European Union's research policy: a moving target?	Boelaert M, Matthys F, Henkens M, D'Alessandro U.	11703836	0
Cost-effectiveness and sustainability of lambdacyhalothrin-treated mosquito nets in comparison to DDT spraying for malaria control in western Thailand.	Kamolratanakul P, Butraporn P, Prasittisuk M, Prasittisuk C, Indaratna K.	11693869	1	1	1	1
Medical relief operation in rural northern Ethiopia: addressing an ongoing disaster.	Kasis I, Lak L, Adler J, Choni R, Shazberg G, Fekede TD, Shoshani E, Miller D, Heyman S.	11692556	0
Prophylactic livestock in malaria control.	Reithinger R.	11685891	1	0
Enhancing communications and connectivity in Africa: the multilateral initiative on malaria (MIM) model.	Siegel ER, Royall J, Bennett M.	11604704	1	0
International AIDS and health fund.	[No authors listed]	11601410	0
Schistosomiasis epidemiology and control: how did we get here and where should we go?	Sturrock RF.	11586422	0
A trial of proguanil-dapsone in comparison with sulfadoxine-pyrimethamine for the clearance of Plasmodium falciparum infections in Tanzania.	Mutabingwa TK, Maxwell CA, Sia IG, Msuya FH, Mkongewa S, Vannithone S, Curtis J, Curtis CF.	11579891	1	0
Efficacy of Sulphadoxine and Pyrimethamine, Doxycycline and their combination in the treatment of chloroquine resistant Falciparum Malaria.	Elkheir HK, Elkarim EF, Eltayeb IB, Elkadaru AE, Babiker HA, Ibrahim AM.	11573114	1	0
Tackling the diseases of poverty.	Kvåle G.	11570414	0
Building alliances for world health funding.	James JS.	11569955	0
Efficacy and cost-effectiveness of environmental management for malaria control.	Utzinger J, Tozan Y, Singer BH.	11555434	1	1	1	0
$1.3 billion committed to global AIDS fund at close of G-8 summit. U.S. pledges extra $100 million, work to start in January.	[No authors listed]	11548467	0
[Current malaria situation in the Republic of Kazakhstan]	Bismil'din FB, Shapieva ZhZh, Anpilova EN.	11548308	1	0
Initial lessons from public-private partnerships in drug and vaccine development.	Wheeler C, Berkley S.	11545329	0
Private investment in AIDS vaccine development: obstacles and solutions.	Batson A, Ainsworth M.	11545328	0
Treatment of childhood fevers and other illnesses in three rural Nigerian communities.	Salako LA, Brieger WR, Afolabi BM, Umeh RE, Agomo PU, Asa S, Adeneye AK, Nwankwo BO, Akinlade CO.	11523765	1	0
The Global Health Fund: moral imperative or industry subsidy?	Ford N, 't Hoen E.	11520549	0
[Present and future of vaccines]	Oya A.	11519127	0
Amodiaquine, sulfadoxine/pyrimethamine, and combination therapy for treatment of uncomplicated falciparum malaria in Kampala, Uganda: a randomised trial.	Staedke SG, Kamya MR, Dorsey G, Gasasira A, Ndeezi G, Charlebois ED, Rosenthal PJ.	11502317	1	0
Antimalarial activity of azithromycin, artemisinin and dihydroartemisinin in fresh isolates of Plasmodium falciparum in Thailand.	Noedl H, Wernsdorfer WH, Krudsood S, Wilairatana P, Kollaritsch H, Wiedermann G, Looareesuwan S.	11495642	1	0
Malaria diagnosis and treatment under the strategy of the integrated management of childhood illness (IMCI): relevance of laboratory support from the rapid immunochromatographic tests of ICT Malaria P.f/P.v and OptiMal.	Tarimo DS, Minjas JN, Bygbjerg IC.	11487366	1	0
What are today's orphaned vaccines?	Wilde H.	11486287	0
Genetically modified viruses: vaccines by design.	Stephenson JR.	11482348	0
Concurrent control of mosquitoes and domestic pests by use of deltamethrin-treated curtains in the New Delhi Municipal Committee, India.	Ansari MA, Razdan RK.	11480821	1	0
Hypothetical and actual willingness to pay for insecticide-treated nets in five Nigerian communities.	Onwujekwe O, Chima R, Shu E, Nwagbo D, Okonkwo P.	11469949	1	1	1	1
Improving adherence to malaria treatment for children: the use of pre-packed chloroquine tablets vs. chloroquine syrup.	Ansah EK, Gyapong JO, Agyepong IA, Evans DB.	11469941	1	0
A global health fund: a leap of faith?	Brugha R, Walt G.	11463689	0
A colorimetric in vitro drug sensitivity assay for Plasmodium falciparum based on a highly sensitive double-site lactate dehydrogenase antigen-capture enzyme-linked immunosorbent assay.	Druilhe P, Moreno A, Blanc C, Brasseur PH, Jacquier P.	11463109	1	0
Treating malaria may be too expensive.	Hor DK.	11458576	1	1	0
Cost-effectiveness of sulfadoxine-pyrimethamine for the prevention of malaria-associated low birth weight.	Wolfe EB, Parise ME, Haddix AC, Nahlen BL, Ayisi JG, Misore A, Steketee RW.	11442215	1	1	1	1
The increasing burden of infectious diseases on hospital services at St Mary's Hospital Lacor, Gulu, Uganda.	Accorsi S, Fabiani M, Lukwiya M, Onek PA, Mattei PD, Declich S; Italian-Ugandan AIDS Cooperation Program.	11442210	0
[The new poor expatriates in the third world]	Perret JL, Sane M, Mbaye PS, Fall F, Diop M, Jousseaume JF.	11436594	0
The burden of disease in Maputo City, Mozambique: registered and autopsied deaths in 1994.	Dgedge M, Novoa A, Macassa G, Sacarlal J, Black J, Michaud C, Cliff J.	11436477	0
Fake artesunate in southeast Asia.	Newton P, Proux S, Green M, Smithuis F, Rozendaal J, Prakongpan S, Chotivanich K, Mayxay M, Looareesuwan S, Farrar J, Nosten F, White NJ.	11425421	1	0
The malaria burden and the need for research and capacity strengthening in Africa.	Kilama WL.	11425184	1	0
The neglected burden of Plasmodium vivax malaria.	Mendis K, Sina BJ, Marchesini P, Carter R.	11425182	1	0
The economic burden of malaria.	Gallup JL, Sachs JD.	11425181	1	1	0
Toward a framework and indicators for monitoring Roll Back Malaria.	Remme JH, Binka F, Nabarro D.	11425180	1	0
Gaps in the childhood malaria burden in Africa: cerebral malaria, neurological sequelae, anemia, respiratory distress, hypoglycemia, and complications of pregnancy.	Murphy SC, Breman JG.	11425178	1	0
The cost-effectiveness of antenatal malaria prevention in sub-Saharan Africa.	Goodman CA, Coleman PG, Mills AJ.	11425177	1	1	1	1
The epidemiology and burden of Plasmodium falciparum-related anemia among pregnant women in sub-Saharan Africa.	Guyatt HL, Snow RW.	11425176	1	0
The burden of malaria in pregnancy in malaria-endemic areas.	Steketee RW, Nahlen BL, Parise ME, Menendez C.	11425175	1	0
The public health impact of chloroquine resistance in Africa.	Trape JF.	11425173	1	0
The ears of the hippopotamus: manifestations, determinants, and estimates of the malaria burden.	Breman JG.	11425172	1	0
Strategies for prevention of mother-to-child transmission of HIV.	Luo C.	11424244	0
Rapid diagnostic techniques for malaria control.	Wongsrichanalai C.	11423356	1	0
Efficacy of atovaquone-proguanil?	Croft A, Geary K, Morgan L.	11421209	1	0
Bednets and malaria in Africa.	Mathanga D, Molyneux ME.	11418141	1	0
Impact of prepackaging antimalarial drugs on cost to patients and compliance with treatment.	Yeboah-Antwi K, Gyapong JO, Asare IK, Barnish G, Evans DB, Adjei S.	11417034	1	1	1	1
Measuring the local burden of disease. A study of years of life lost in sub-Saharan Africa.	Würthwein R, Gbangou A, Sauerborn R, Schmidt CM.	11416072	0
Control of malaria in Pakistan by applying deltamethrin insecticide to cattle: a community-randomised trial.	Rowland M, Durrani N, Kenward M, Mohammed N, Urahman H, Hewitt S.	11410192	1	0
DDT debate considering costs.	Schofield CJ.	11394349	1	1	1	0
May brings money for Malaria research.	Bonetta L.	11385487	1	0
Malaria kills one child every 30 seconds.	Webster D.	11382088	1	0
Brundtland asks health ministers to build on health-care advances.	Kapp C.	11377661	0
Intermittent treatment for malaria and anaemia control at time of routine vaccinations in Tanzanian infants: a randomised, placebo-controlled trial.	Schellenberg D, Menendez C, Kahigwa E, Aponte J, Vidal J, Tanner M, Mshinda H, Alonso P.	11377597	1	0
Management of children with prolonged fever of unknown origin and difficulties in the management of fever of unknown origin in children in developing countries.	Akpede GO, Akenzua GI.	11354697	1	0
Comparison of the cost and cost-effectiveness of insecticide-treated bednets and residual house-spraying in KwaZulu-Natal, South Africa.	Goodman CA, Mnzava AE, Dlamini SS, Sharp BL, Mthembu DJ, Gumede JK.	11348519	1	1	1	1
[Use of DDT in the antimalarial program]	[No authors listed]	11345935	1	0
Costing vaccines versus bednets.	Charlwood JD, Clarke SE, Bøgh C.	11339205	1	1	1	0
Directed blood donation in pediatric general surgery: Is it worth it?	Wales PW, Lau W, Kim PC.	11329574	1	0
A new global commitment to disease control in Africa.	Sachs JD.	11329042	1	0
Social marketing of insecticide-treated bednets.	Hay SI.	11323293	1	1	1	0
[Molecular aspects of chloroquine and antifols resistance in P. falciparum]	Le Bras J, Durand R.	11320332	1	0
Critical issues in the economic evaluation of interventions against communicable diseases.	Hutubessy RC, Bendib LM, Evans DB.	11311183	0
Combined pyrethroid and carbamate 'two-in-one' treated mosquito nets: field efficacy against pyrethroid-resistant Anopheles gambiae and Culex quinquefasciatus.	Guillet P, N'Guessan R, Darriet F, Traore-Lamizana M, Chandre F, Carnevale P.	11297094	1	0
[Benefit, effectiveness and cost of parasite investigations in the county of Copenhagen]	Engbaek K, Vilting K.	11293313	0
The potential impact of integrated malaria transmission control on entomologic inoculation rate in highly endemic areas.	Killeen GF, McKenzie FE, Foy BD, Schieffelin C, Billingsley PF, Beier JC.	11289662	1	0
Promotion of insecticide-treated mosquito nets in Myanmar.	Lin K, Aung S, Lwin S, Min H, Aye NN, Webber R.	11288998	1	0
Modeling factors influencing malaria incidence in Myanmar.	Cho-Min-Naing, Lertmaharit S, Kamol-Ratanakul P, Saul A.	11288996	1	0
Fake antimalaria drugs in Cambodia.	Rozendaal J.	11265991	1	0
Growing pains of East Timor: health of an infant nation.	Morris K.	11265969	0
An old enemy, a new battle plan. Perspective on combating drug-resistant malaria.	Cowman AF, Duraisingh MT.	11258713	1	0
Searching for a better willingness to pay elicitation method in rural Nigeria: the binary question with follow-up method versus the bidding game technique.	Onwujekwe O.	11252045	0
Paracheck-Pf: a new, inexpensive and reliable rapid test for P. falciparum malaria.	Proux S, Hkirijareon L, Ngamngonkiri C, McConnell S, Nosten F.	11251904	1	1	1	0
Parasitaemia and gametocytaemia after treatment with chloroquine, pyrimethamine/sulfadoxine, and pyrimethamine/sulfadoxine combined with artesunate in young Gambians with uncomplicated malaria.	von Seidlein L, Jawara M, Coleman R, Doherty T, Walraven G, Targett G.	11251903	1	0
Are people in rural African communities willing to pay for the re-treatment of insecticide-impregnated nets (ITNs)?	Brieger WR.	11251900	1	1	1	0
Private practitioners and their role in the resurgence of malaria in Mumbai (Bombay) and Navi Mumbai (New Bombay), India: serving the affected or aiding an epidemic?	Kamat VR.	11234863	1	1	0
Natural products for the treatment of tropical diseases.	Willcox ML, Cosentino MJ, Pink R, Bodeker G, Wayling S.	11228001	0
[Antimalarial drugs and their ways to use in the African milieu]	Zoguéreh DD, Delmont J.	11226940	1	0
[Fight against malaria and the fiscal matters: appeal to African countries]	[No authors listed]	11221702	1	0
Bank raids malaria centre in dispute over landlord's debt.	Bosch X.	11214289	1	0
Roll back malaria is unarguably both necessary and possible.	Nabarro D, Mendis K.	11196497	1	0
Roll back malaria: technically feasible or just politically correct?	Druilhe P.	11196496	1	0
Malaria--first, roll back expectations.	Greenwood B.	11196495	1	0
Malaria control stymied in 2010, mastered in 2025.	Breman JG.	11196493	1	0
Spatial targeting of interventions against malaria.	Carter R, Mendis KN, Roberts D.	11196487	1	0
Comparison of house spraying and insecticide-treated nets for malaria control.	Curtis CF, Mnzava AE.	11196486	1	1	1	0
Combination therapy for malaria in Africa: hype or hope?	Bloland PB, Ettling M, Meek S.	11196485	1	0
Prospects for vaccines to protect against AIDS, tuberculosis, and malaria.	Letvin NL, Bloom BR, Hoffman SL.	11176867	1	0
Malaria researchers wait for industry to join fight.	Enserink M.	10755950	1	0
Pharmaceutical companies pledge vaccines for developing countries.	Rovner J.	10752716	0
Malaria in the Americas: a model of reemergence.	Butler WP, Roberts DR.	11149057	1	0
Analysis of socioeconomic and environmental impacts of waste stabilization pond and unrestricted wastewater irrigation: interface with maintenance.	Agunwamba JC.	11148770	0
Cost-comparison of DDT and alternative insecticides for malaria control.	Walker K.	11129697	1	1	1	1
Effect of serum dilution in diagnosis of malaria in community.	Mya MM, Saxena RK, Bhakat P, Roy A.	11129562	1	0
Drug treatment of tropical parasitic infections: recent achievements and developments.	Stephenson I, Wiselka M.	11129130	0
Treatment of uncomplicated Plasmodium falciparum malaria in Myanmar: a clinical decision analysis.	Cho-Min-Naing, Saul A.	11127319	1	0
Using evidence to change antimalarial drug policy in Kenya.	Shretta R, Omumbo J, Rapuoda B, Snow RW.	11123822	1	0
Reducing deaths from diarrhoea through oral rehydration therapy.	Victora CG, Bryce J, Fontaine O, Monasch R.	11100619	0
Economic burden of malaria illness on households versus that of all other illness episodes: a study in five malaria holo-endemic Nigerian communities.	Onwujekwe O, Chima R, Okonkwo P.	11094267	1	1	1	1
Atovaquone/Proguanil (Malarone) for malaria.	[No authors listed]	11093830	1	0
Artemisinin drugs: novel antimalarial agents.	Price RN.	11060779	1	0
Malaria--economic implications.	[No authors listed]	11050896	1	1	0
Malaria interventions.	[No authors listed]	11045077	1	0
Household costs of 'malaria' morbidity: a study in Matale district, Sri Lanka.	Attanayake N, Fox-Rushby J, Mills A.	11044273	1	1	1	1
The DDT question.	Watterson A.	11030319	1	0
When is a disease eradicable? 100 years of lessons learned.	Aylward B, Hennessey KA, Zagaria N, Olivé JM, Cochi S.	11029980	0
Ex post and ex ante willingness to pay (WTP) for the ICT Malaria Pf/Pv test kit in Myanmar.	Cho-Min-Naing, Lertmaharit S, Kamol-Ratanakul P, Saul AJ.	11023075	1	1	1	x
Unstable vivax malaria in Korea.	Ree HI.	11002647	1	0
Overlooked opportunities for investing in health research and development.	Fraser DW.	10994289	0
Why aircraft disinsection?	Gratz NG, Steffen R, Cocksedge W.	10994283	0
Health impacts of rapid economic changes in Thailand.	Tangcharoensathien V, Harnvoravongchai P, Pitayarangsarit S, Kasemsup V.	10972425	0
Global health policy.	Doryan EA, Lovelace JC.	10968460	0
Effect of active prenatal management on pregnancy outcome in sickle cell disease in an African setting.	Rahimy MC, Gangbo A, Adjou R, Deguenon C, Goussanou S, Alihonou E.	10961864	0
Public health. Gates Foundation on big funding spree.	Hagmann M.	10960309	0
Donor responsibilities in rolling back malaria.	[No authors listed]	10950221	1	0
[Therapeutic efficacy of different antimalarial regimens in the Costa Rica-Nicaragua border region]	Bergonzoli G, Rivers Cuadra JC.	10949896	1	0
A randomized, parallel-group study in Mumbai (Bombay), comparing chloroquine with chloroquine plus sulfadoxine-pyrimethamine in the treatment of adults with acute, uncomplicated, Plasmodium falciparum malaria.	Gogtay NJ, Desai S, Kadam VS, Kamtekar KD, Dalvi SS, Kshirsagar NA.	10945039	1	0
Nutritional modulation of malaria morbidity and mortality.	Shankar AH.	10944483	1	0
Malaria.	[No authors listed]	10943166	1	0
Donors reject screening panel for malaria projects.	Yamey G.	10903636	1	0
[Malaria vaccines--which vaccines to whom?]	Jepsen S.	10901079	1	0
Balancing risks on the backs of the poor.	Attaran A, Roberts DR, Curtis CF, Kilama WL.	10888909	0
Willingness to pay for the retreatment of mosquito nets with insecticide in four communities of south-eastern Nigeria.	Onwujekwe O, Shu E, Chima R, Onyido A, Okonkwo P.	10886802	1	1	1	1
New economic analysis draws big money to malaria.	Dove A.	10835659	1	0
Modern medicine and global communicable diseases: new partnerships for progress.	Nossal GJ.	10833122	0
Antimicrobial resistance of nasopharyngeal isolates of Streptococcus pneumoniae and Haemophilus influenzae from children in the Central African Republic.	Rowe AK, Deming MS, Schwartz B, Wasas A, Rolka D, Rolka H, Ndoyo J, Klugman KP.	10819340	0
Host factors affecting the delay of reappearance of Plasmodium falciparum after radical treatment among a semi-immune population exposed to intense perennial transmission.	Sokhna CS, Rogier C, Dieye A, Trape JF.	10813483	1	0
Economic impact of febrile morbidity and use of permethrin-impregnated bed nets in a malarious area II. Determinants of febrile episodes and the cost of their treatment and malaria prevention.	Rashed S, Johnson H, Dongier P, Moreau R, Lee C, Lambert J, Schaefer C.	10813470	1	1	1	1
Economic impact of febrile morbidity and use of permethrin-impregnated bed-nets in a malarious area I. Study of demographics, morbidity, and household expenditures associated with febrile morbidity in the Republic of Benin.	Rashed S, Johnson H, Dongier P, Moreau R, Lee C, Lambert J, Schaefer C.	10813469	1	1	1	1
Guide to Community Preventive Services: a commentary.	Duhl L.	10806973	0
Unesco backs 'science for debt' plan.	Dickson D.	10841690	0
African heads of state promise action against malaria.	Yamey G.	10797028	1	0
The first international meeting of the Research Initiative on Traditional Antimalarial Methods (RITAM).	Bodeker G, Willcox M.	10784278	1	0
Risk factors for severe malaria: importance of careful study design: a reply.	Carme B, Rogier C, Trape JF.	10748909	1	0
Treatment seeking for malaria in Morong, Bataan, the Philippines.	Espino F, Manderson L.	10728850	1	0
Chemotherapy for falciparum malaria: the armoury, the problems and the prospects.	Winstanley PA.	10725901	1	0
Malaria control in central Malaita, Solomon Islands. 1. The use of insecticide-impregnated bed nets.	Yohannes K, Dulhunty JM, Kourleoutov C, Manuopangai VT, Polyn MK, Parks WJ, Williams GM, Bryan JH.	10708657	1	1	0
Prospects for pneumococcal vaccination in African children.	Obaro SK.	10708654	0
Safety, tolerability and humoral immune responses after intramuscular administration of a malaria DNA vaccine to healthy adult volunteers.	Le TP, Coonan KM, Hedstrom RC, Charoenvit Y, Sedegah M, Epstein JE, Kumar S, Wang R, Doolan DL, Maguire JD, Parker SE, Hobart P, Norman J, Hoffman SL.	10699338	1	0
A village treatment center for malaria: community response in Sri Lanka.	Konradsen F, Amerasinghe PH, Perera D, Van der Hoek W, Amerasinghe FP.	10695984	1	0
Cost-effectiveness of iron supplementation and malaria chemoprophylaxis in the prevention of anaemia and malaria among Tanzanian infants.	Alonzo González M, Menéndez C, Font F, Kahigwa E, Kimario J, Mshinda H, Tanner M, Bosch-Capblanch X, Alonso PL.	10686744	1	1	1	1
Systematics of malaria vectors with particular reference to the Anopheles punctulatus group.	Beebe NW, Cooper RD.	10675739	1	0
Antimicrobial prophylaxis in adults.	Osmon DR.	10630764	1	0
			1134	293	208	142

## Sheet: AJOL
Title	Authors	References	Pubmed	Malaria	Cost	Abstract	Paper
Analysis of cost and effectiveness of pre-transfusion screening of donor blood and anti-malarial prophylaxis for recipients	JA Rajab, PM Waithaka, DAO Orinda, CS Scott	Vol 82, No 11 (2005):	836	1	1	1	0
Malaria treatment in Northern Ghana: What is the treatment cost per case to households?	J Akazili, M Aikins, FN Binka	Vol 14, No 1 (2007)	no	1	1	1	1
Childhood malaria: mothers' perception and treatment-seeking behaviour in a community in Ebonyi State, South East Nigeria	AP Agu, JO Nwojiji	Vol 17, No 1 (2005)	no	1	1	0
Cost-efficacy of managing severe malaria in children in two district hospitals in Cameroon	EA Forlack, MT Abena Obama, M Beyeme Owono, E Manga, A Same-Ekobo, MM Ondoa, F Tietche, EM Minkoulou	Vol 2, No 1 (2005)	no	1	1	1	x
Review Article: Recent Advances in the Laboratory Diagnosis of Malaria	BA Onile, SS Taiwo	Vol 6, No 2 (2005)	no	1	0
Impact of Malaria on Productivity and Coping Strategies among Small -Scale Gari Processorsin Odeda Local Government Area Of Ogun State Nigeria	E O Oluwalana, O O Ogunsusi	Vol 1, No 2 (2007)	no	1	1	0
Is Chloroquine better than Artemisinin combination therapy as first line treatment in adult Nigerians with uncomplicated malaria? a cost effective analysis	SO Bello, A Chika, AY Bello	Vol 4, No 2 (2010)	no	1	1	1	x
Perceptions on the use of insecticide treated nets in parts of the Imo River Basin, Nigeria: Implications for preventing malaria in pregnancy	UM Chukwuocha, INS Dozie, COE Onwuliri, CN Ukaga, BEB Nwoke, BO Nwankwo, EA Nwoke, JC Nwaokoro, KS Nwoga, OG Udujih, CC Iwuala, ET Ohaji, OM Morakinyo, BC Adindu	Vol 14, No 1 (2010)	31	1	0
Pattern and outcome of Anaemia in Children Managed at the Federal Medical Centre, Azare.	O.A Adegboye, H Ahmed	Vol 49, No 2 (2008)	no	1	0

## Sheet: Google Scholar
Title	Pubmed	New	Malaria	Cost	Paper
Efficacy and cost‐effectiveness of environmental management for malaria control	1465	0
The burden of malaria epidemics and cost-effectiveness of interventions in epidemic situations in Africa	1063	0
[HTML] Cost-effectiveness of social marketing of insecticide-treated nets for malaria control in the United Republic of Tanzania	1247	0
The impact of response to the results of diagnostic tests for malaria: cost-benefit analysis	530	0
[HTML] Cost-effectiveness of malaria diagnostic methods in sub-Saharan Africa in an era of combination therapy	487	0
The cost and cost‐effectiveness of malaria vector control by residual insecticide house‐spraying in southern Mozambique: a rural and urban analysis	1174	0
[HTML] Cost effectiveness analysis of strategies to combat malaria in developing countries	879	0
pfmdr1 mutations associated with chloroquine resistance incur a fitness cost in Plasmodium falciparum	997	0
Operational response to malaria epidemics: are rapid diagnostic tests cost‐effective?	819	0
Free Distribution or Cost-Sharing? Evidence from a Randomized Malaria Prevention Experiment*	no	1	1	1	1
The cost-effectiveness of permethrin-treated bed nets in an area of intense malaria transmission in western Kenya	1254	0
[HTML] Cost-sharing strategies combining targeted public subsidies with private-sector delivery achieve high bednet coverage and reduced malaria transmission in …	569	0
Cost-effectiveness of iron supplementation and malaria chemoprophylaxis in the prevention of anaemia and malaria among Tanzanian infants.	1597	0
The cost-effectiveness of parasitologic diagnosis for malaria-suspected patients in an era of combination therapy	516	0
Cost-effectiveness of sulfadoxine-pyrimethamine for the prevention of malaria-associated low birth weight	1484	0
The cost-effectiveness of antenatal malaria prevention in sub-Saharan Africa	1494	0
Cost-comparison of DDT and alternative insecticides for malaria control	1549	0
[HTML] Achieving the millennium development goals for health: Cost effectiveness analysis of strategies to combat malaria in developing countries	879	0
The cost-effectiveness of improving malaria home management: shopkeeper training in rural Kenya	799	0
Changing the first line drug for malaria treatment—cost‐effectiveness analysis with highly uncertain inter‐temporal trade‐offs	1443	0
Cost-effectiveness and sustainability of lambdacyhalothrin-treated mosquito nets in comparison to DDT spraying for malaria control in western Thailand	1455	0
The cost‐effectiveness of screening blood donors for malaria by PCR	1164	0
[HTML] A cost-effectiveness analysis of artemether lumefantrine for treatment of uncomplicated malaria in Zambia	660	0
[PDF] Determining cost-effectiveness and cost component of three malaria diagnostic models being used in remote non-microscope areas	1214	0
A cost comparison of two malaria control methods in Kyunggi Province, Republic of Korea, using remote sensing and geographic information systems	1346	0
… associated with chloroquine (pfcrt/pfmdr1) and sulfadoxine-pyrimethamine (pfdhfr/pfdhps) resistance and for the fitness cost of multiple mutations in P. falciparum	797	0
Cost-effectiveness of malaria control interventions when malaria mortality is low: insecticide-treated nets versus in-house residual spraying in India	1122	0
… of febrile morbidity and use of permethrin-impregnated bed nets in a malarious area II. Determinants of febrile episodes and the cost of their treatment and malaria …	1584	0
[HTML] A low-cost repellent for malaria vectors in the Americas: results of two field trials in Guatemala and Peru	603	0
Cost considerations of malaria chemoprophylaxis including use of primaquine for primary or terminal chemoprophylaxis	736	0
[HTML] From strategy development to routine implementation: the cost of Intermittent Preventive Treatment in Infants for malaria control	399	0
[CITATION] Changing national malaria treatment protocols in Africa: What is the cost and who will pay	no	1	1	0
[HTML] Cost-effectiveness of malaria intermittent preventive treatment in infants (IPTi) in Mozambique and the United Republic of Tanzania	300	0
[CITATION] The economic burden of illness for households: A review of cost of illness and coping strategy studies focusing on malaria, tuberculosis and HIV/AIDS	1061	0
Predicting the cost-effectiveness of introducing a pre-erythrocytic malaria vaccine into the expanded program on immunization in Tanzania	742	0
[CITATION] Simulation of the cost-effectiveness of malaria vaccines	244	0
A cost analysis of the use of the rapid, whole-blood, immunochromatographic Pf/Pv assay for the diagnosis of Plasmodium vivax malaria in a rural area of Sri Lanka	1362	0
[CITATION] Preliminary estimates of the cost of expanding TB, malaria and HIV/AIDS activities for sub-Saharan Africa	no	1	1	0
[PDF] The costs, effects and cost-effectiveness of changing the first line drug for the treatment of malaria in Tanzania	no	1	1	1	1
[HTML] Household cost of malaria overdiagnosis in rural Mozambique	492	0
[HTML] Cost of malaria control in China: Henan's consolidation programme from community and government perspectives	1350	0
[HTML] Cost-effectiveness analysis of rapid diagnostic test, microscopy and syndromic approach in the diagnosis of malaria in Nigeria: implications for scaling-up …	161	0
[HTML] Cost-effectiveness analysis of the available strategies for diagnosing malaria in outpatient clinics in Zambia	287	0
[CITATION] Economics of malaria control in China: cost, performance and effectiveness of Henan's consolidation programme	no	1	1	1	1
[HTML] Cost implications of improving malaria diagnosis: findings from north-eastern Tanzania	133	0
[CITATION] Efficacy and cost effectiveness of environmental management for malaria control. Trop	1465	0
[CITATION] Changing national malaria treatment protocols in Africa: what is the cost and who will pay? Case studies: Burundi, Kenya, Rwanda, Tanzania and Uganda	no	1	1	1	1
Epidemiology, therapeutic agents and cost of management of paediatric malaria in a Nigerian tertiary hospital.	877	0
Intermittent preventive treatment of malaria in pregnancy: the incremental cost-effectiveness of a new delivery system in Uganda	431	0
[HTML] DDT reintroduction for malaria control: the cost-benefit debate for public health	546	0
Reimbursement of malaria chemoprophylaxis for travellers from Europe to Sub-Saharan Africa: Cost-effectiveness analysis from the perspective of the French national …	451	0
Malaria parasites (Apicomplexa, Haematozoea) and their relationships with their hosts: is there an evolutionary cost for the specialization?	no	1	1	0
Prevention and Treatment of Malaria and the Medical Cost [J]	no	1	1	1	x
A cost-effectiveness analysis of three antimalarial treatments for acute, uncomplicated Plasmodium falciparum malaria in Mumbai, India	1180	0
Cost-effectiveness of artesunate for the treatment of severe malaria	315	0
[CITATION] Seasonal fluctuation of drug-resistant malaria parasites: a sign of fitness cost.	223	0
[CITATION] Cost-Effectiveness of Malaria Control Interventions	1122	0
[CITATION] Evaluating the cost effectiveness of malaria control strategies: A comparison of insecticide-treated nets, long-lasting insecticide nets, indoor residual …	no	1
[CITATION] Free Distribution or Cost-Sharing? Evidence from a Malaria Prevention Experiment in Kenya	no	1	1	1	1
[CITATION] Free distribution or cost-sharing? Evidence from a randomized malaria experiment in Kenya	no	1	1	1	x
[CITATION] The cost-effectiveness of parasitologic 29. Baker J, McCarthy J, Gatton M, et al. Genetic diversity of Plasmodium falciparum diagnosis for malaria- …	516	0
[CITATION] The cost of climate change: The case of Malaria	no	1	1	1	x
[CITATION] The economic burden of illness for households: A review of cost of illness and coping strategy studies focusing on malaria, tuberculosis and HIV/AIDS. …	1061	0
[CITATION] Cost analyses for large scale use of larval source management in malaria control	no	1	1	1	x
[CITATION] Cost-effectiveness of social marketing of insecticide-treated nets to prevent malaria in the United Republic of Tanzania	1247	0
[CITATION] Cost-effectiveness study of three methods for diagnosis and therapeutic monitoring of malaria: a field study from antimalarial drug combinations in …	no	1	1	1	x
Household cost of malaria overdiagnosis in rural Mozambique	492	0
[PDF] A dual effect for the black seed oil on the malaria vector Anopheles gambiae: Enhances immunity and reduces the concomitant reproductive cost	no	1	1	0
[HTML] Malaria treatment in Northern Ghana: What is the treatment cost per case to households?	AJOL	0
[HTML] Simulation of the cost-effectiveness of malaria vaccines	244	0
[HTML] The Cost-Effectiveness of Intermittent Preventive Treatment for Malaria in Infants in Sub-Saharan Africa	66	0
[CITATION] When is confirmed malaria diagnosis cost-effective?	no	1	1	1	x
[CITATION] Cost and Cost-effectiveness Analysis of the Available Strategies for Diagnosing Malaria in Outpatient Clinics in Zambia	287	0
[CITATION] Vitamin A supplementation is a cost effective intervention for reducing malaria morbidity	no	1	1	1	x
Cost of Quality Assurance of Malaria Microscopy: The Philippines and Thailand	no	1	1	1	1
[PDF] Cost-effectiveness analysis of malaria chemoprophylaxis for travellers to West-Africa	12	0
Cost effectiveness of OptiMal (R) rapid diagnostic test for malaria in remote areas of the Amazon Region, Brazil.	3	0
Cost-effectiveness analysis of the current measures for malaria prevention in Yuanjiang valley, Yunnan province	1284	0
Correction: Cost Implications of Improving Malaria Diagnosis: Findings from North-Eastern Tanzania	133	0
[PDF] The Cost-Effectiveness of Intermittent Preventive Treatment for Malaria in Infants in Sub	66	0
[CITATION] ECONOMIC EVALUATION-Changing the First Line Drug Malaria Treatment--Cost-effectiveness Analysis with Highly Uncertain Inter-temporal Trade-offs	1443	0
[CITATION] Cost-effectiveness of malaria control interventions in Surat, India: treated mosquito nets versus in-house residual spraying	1122	0
Is Chloroquine better than Artemisinin combination therapy as first line treatment in adult Nigerians with uncomplicated malaria? a cost effective analysis	AJOL	0
[CITATION] The cost of malaria epidemics to the private sector in Ethiopia	no	1	1	1	x
[CITATION] MALARIA IN THE URBAN, EPIDEMIC, AND COMPLEX EMERGENCY SETTING-The Burden of Malaria Epidemics and Cost-Effectiveness of Interventions …	1063	0
[CITATION] A Comparative Study of Cost and Quality of Care of Malaria Treatment in Public and Private Health Facilities in Nigeria: a Case Study of Lagos State	no	1	1	1	x
THE HEAVY COST OF MALARIA AND AIDS.	no	1	1	1	x
[HTML] Cost-Effectiveness of Intermittent Preventive Treatment of Malaria in Pregnancy in Southern Mozambique	no	1	1	1	1
Cost-efficacy of managing severe malaria in children in two district hospitals in Cameroon	AJOL	0
[CITATION] The Cost and Quality of Malaria Care-Implications for Microinsurance in Urban Uganda	no	1	1	1	x
[PDF] Use of HRP-2-based rapid diagnostic test for Plasmodium falciparum malaria: assessing accuracy and cost-effectiveness in the villages of Dielmo and Ndiop, …	71	0
Cost effectiveness of OptiMal (R) rapid diagnostic test for malaria in remote areas of the Amazon Region, Brazil	3	0
[CITATION] Cost effective treatment of acute, uncomplicated Plasmodium falciparum malaria.	961	0
[CITATION] HOW MUCH DOES IT COST TO ROLL BACK MALARIA IN CHINA? ECONOMICS OF CONSOLIDATION STAGE IN HENAN PROVINCE, CHINA	1350	0
[CITATION] … ON THE INTOLERABLE BURDEN OF MALARIA: A NEW LOOK AT THE NUMBERS-The cost-effectiveness of antenatal malaria prevention in sub- …	1494	0
[CITATION] … CONTROL-Cost-effectiveness and sustainability of lambdacyhalothrin-treated mosquito nets in comparison to DDT spraying for malaria control in western …	1455	0
Cost-effectiveness of adding bed net distribution for malaria prevention to antenatal services in Kinshasa, Democratic Republic of the Congo	208	0
[CITATION] Evaluating the Cost-effectiveness of Artemisinin-based Combination Antimalarial Drugs and Malaria Rapid Diagnostic Tests Within the Context of Effective …	no	1	1	1	x
[CITATION] A decision analytic approach to identifying cost-effective combinations of vector control methods for malaria prevention	no	1	1	1	x
Impact of a new parasitologic laboratory for malaria diagnosis on diagnosis and cost of malaria in a company setting: experience from Angola	746	0
[CITATION] Utilisation and Cost of Malaria Treatment in Shan State, Myanmar, 2000	no	1	1	1	x
[CITATION] United States Leadership Against HIV/AIDS, Tuberculosis, and Malaria Act of 2003: Report (to Accompany HR 1298)(including Cost Estimates of the …	no	1	1	1	x
[PDF] The Malaria Cost Estimation Tool	no	1	1	1	1
[CITATION] INTERVENTIONS: MONITORING, EFFECTIVENESS, AND COST-EFFECTIVENESS-Malaria Control at the District Level in Africa: The Case of the Muheza …	no	1	1	0
[CITATION] Economic cost in the treatment of clinical malaria in Aba	no	1	1	1	x
Cost-effectiveness ratio of using rapid tests for malaria diagnosis in the Peruvian Amazon	212	0
[CITATION] The impact of response to the results of diagnostic tests for malaria: cost-benefit analysis Data from a clinical trial of 2425 patients in Tanzania show that, …	no	1	1	1	1
Cost-efficacy of managing severe malaria in children in two district hospitals in Cameroon	AJOL	0
Cost Savings with Rapid Diagnostic Tests for Malaria in Low-Transmission Areas: Evidence from Dar es Salaam, Tanzania	57	0
[HTML] Cost-effectiveness analysis of two strategies for malaria control in the urban area of Buenaventura, Colombia	696	0
[CITATION] … : MONITORING, EFFECTIVENESS, AND COST-EFFECTIVENESS-Impregnated Nets or DDT Residual Spraying? Field Effectiveness of Malaria Prevention …	no	1	1	0
[CITATION] BED-NETS OR SPRAYING? COST ANALYSES OF MALARIA CONTROL IN THE SOLOMON ISLANDS	no	1	1	1	1	Solomon Islands - 1992
[CITATION] BioMed Central Research article From strategy development to routine implementation: the cost of Intermittent Preventive Treatment in Infants for malaria …	399	0
[CITATION] Review Article: Cost-comparison of DDT and alternative insecticides for malaria control	1549	0
[CITATION] … : MONITORING, EFFECTIVENESS, AND COST-EFFECTIVENESS-Child Coverage with Mosquito Nets and Malaria Treatment From Population-Based …	no	1	1	0
… del uso de pruebas rápidas para el diagnóstico de la malaria en la Amazonia peruana; Cost-effectiveness ratio of using rapid tests for malaria diagnosis in the …	no	1	1	1	x
Cost-effectiveness ratio of using rapid tests for malaria diagnosis in the Peruvian Amazon	212	0
[CITATION] pfmdr1mutations associated with chloroquine resistance incur a fitness cost inPlasmodium falciparum	997	0
[CITATION] Interventions for malaria control in Nicaragua A cost-effectiveness analysis	no	1	1	1	x
[HTML] Cost-effectiveness ratio of using rapid tests for malaria diagnosis in the Peruvian Amazon	212	0

## Sheet: Other studies
Title	Authors
Impact of Malaria Control on the Demand for ACTs	Ramanan Laxminarayan, Eili Klein and David Smith
Operations, Costs and Cost-Effectiveness of Five Insecticide-Treated Net Programs (Eritrea, Malawi, Tanzania, Togo, Senegal) and Two Indoor Residual Spraying Programs (Kwa-Zulu-Natal, Mozambique)	Joshua Yukich, Fabrizio Tediosi, Christian Lengeler
The Economics of Malaria Control Interventions	Kara Hanson, Catherine Goodman, Jo Lines, Sylvia Meek, David Bradley and Anne Mills
Economic Analysis of Malaria Control in Sub-Saharan Africa	Catherine Goodman, Paul Coleman and Anne Mills
Scaling-up coverage with insecticide-treated nets against malaria in Africa: who should pay?	Curtis C, Maxwell C, Lemnge M, Kilama WL, Steketee RW, Hawley WA, Bergevin Y, Campbell CC, Sachs J, Teklehaimanot A, Ochola S, Guyatt H, Snow RW.
Unit costs for house spraying and bednet impregnation with residual insecticides in Colombia: a management tool for the control of vector-borne disease.	Kroeger A, Ayala C, Medina Lara A.
Costs and consequences of malaria control in sub-Saharan Africa: the economics of vector control and parasitological diagnosis	Joshua Yukich (PhD thesis)

## Sheet: New Searches
Title	Authors	PubMed ID	Malaria	Cost	Abstract	Paper	2010
Cost-effectiveness of parenteral artesunate for treating children with severe malaria in sub-Saharan Africa.	Lubell Y, Riewpaiboon A, Dondorp AM, von Seidlein L, Mokuolu OA, Nansumba M, Gesase S, Kent A, Mtove G, Olaosebikan R, Ngum WP, Fanello CI, Hendriksen I, Day NP, White NJ, Yeung S.	21734764	1	1	1	1	0
Relative costs and effectiveness of treating uncomplicated malaria in two rural districts in Zambia: implications for nationwide scale-up of home-based management.	Chanda P, Hamainza B, Moonga HB, Chalwe V, Banda P, Pagnoni F.		1	1	1	1	0
Two-tier charging in Maputo Central Hospital: Costs, revenues and effects on equity of access to hospital services.	McPake B, Hongoro C, Russo G.		0
Climate change and vector-borne diseases: an economic impact analysis of malaria in Africa.	Egbendewe-Mondzozo A, Musumba M, McCarl BA, Wu X.		1	0
[Economic evaluation of rapid diagnostic tests in malaria treatment].	Faye A, Ndiaye P, Diagne-Camara M, Badiane O, Wone I, Diongue M, Seck I, Dia AT, Dia AL.		1
Determinants of the cost-effectiveness of intermittent preventive treatment for malaria in infants and children.	Ross A, Maire N, Sicuri E, Smith T, Conteh L.		1	1	1	1	0
Assessing the cost-effectiveness of prereferral rectal artesunate for treatment of severe childhood malaria.	Conteh L, Yeung S.		1
Cost-effectiveness of artemisinin combination therapy for uncomplicated malaria in children: data from Papua New Guinea.	Davis WA, Clarke PM, Siba PM, Karunajeewa HA, Davy C, Mueller I, Davis TM.		1	1	1	1	0
Cost-effectiveness of three malaria treatment strategies in rural Tigray, Ethiopia where both Plasmodium falciparum and Plasmodium vivax co-dominate.	Lemma H, San Sebastian M, Löfgren C, Barnabas G.		1	1	1	1	0
Cost-effectiveness of pre-referral antimalarial, antibacterial, and combined rectal formulations for severe febrile illness.	Buchanan J, Mihaylova B, Gray A, White N.		1	1	1	1	1
Cost comparison of microscopy vs. empiric treatment for malaria in Southwestern Nigeria: a prospective study.	Parikh R, Amole I, Tarpley M, Gbadero D, Davidson M, Vermund SH.		1	1	1	1	1
Prereferral rectal artesunate for treatment of severe childhood malaria: a cost-effectiveness analysis.	Tozan Y, Klein EY, Darley S, Panicker R, Laxminarayan R, Breman JG.		1	1	1	1	1
Costs and financial feasibility of malaria elimination.	Sabot O, Cohen JM, Hsiang MS, Kahn JG, Basu S, Tang L, Zheng B, Gao Q, Zou L, Tatarsky A, Aboobakar S, Usas J, Barrett S, Cohen JL, Jamison DT, Feachem RG.		1	1	1	0
An economic evaluation of home management of malaria in Uganda: an interactive Markov model.	Lubell Y, Mills AJ, Whitty CJ, Staedke SG.		1	1	1	1
Social marketing and the fight against malaria in Africa: population services international (PSI) and insecticide treated nets (ITNS).	Omona J.		1	1	0
A cost analysis of the use of the rapid, whole-blood, immunochromatographic P.f/P.v assay for the diagnosis of Plasmodium vivax malaria in a rural area of Sri Lanka.	Fernando SD, Karunaweera ND, Fernando WP, Attanayake N, Wickremasinghe AR.	15000725	1	1	1	1

## Sheet: ITN raw data
Publication					Intervention details					Study information													Financial costs																		Economic costs
																							Breakdown %														Cost per				Breakdown %
Title	Authors	PubMed ID	Publication year	name	Intervention	Intervention details	Life time of net	Retreatment	Delivery	Study Period	Costing year	Country	Location	Scale	Cohort	Number in study	Study design	Transmission	Currency	Exchange rate	Perspective	Number of nets distributed	nets	insecticide	personnel	training	IEC	overheads	capital	distribution	transport	storage	study costs	other	user	NA	net distributed	distribution	treated net year	person protected	nets	insecticide	personnel	training	IEC	overheads	capital	distribution	transport
Costs and effects of two public sector delivery channels for long-lasting insecticidal nets in Uganda.	Kolaczinski JH, Kolaczinski K, Kyabayinze D, Strachan D, Temperley M, Wijayanandana N, Kilian A.	20406448	2010	Uganda	LLIN	PermaNet 2.0	3 years	no	Campaign	2006-2007	2007	Uganda	Jinja	district	Households with pregnant women or children under 5	44560	3 campaigns		2007 USD	1 USD = 1741 UGX	Provider	12994	84.9758	-	1.45396	0.969305	2.58481	5.81583	-	1.93861	0.807754	0.161551	-	1.29241	-	-	6.19	0.67	-	-	64.5833	-	3.125	2.43056	5.55556	12.5	-	5.55556	1.73611
Costs and effects of two public sector delivery channels for long-lasting insecticidal nets in Uganda.	Kolaczinski JH, Kolaczinski K, Kyabayinze D, Strachan D, Temperley M, Wijayanandana N, Kilian A.	20406448	2010	Uganda	LLIN	Olyset	3 years	no	Campaign	2006-2007	2007	Uganda	Adjumani	district	Households with pregnant women or children under 5	44560	3 campaigns		2007 USD	1 USD = 1741 UGX	Provider	16378	81.2147	-	0.706215	1.41243	2.11864	6.35593	-	3.9548	2.54237	0	-	1.69492	-	-	7.08	1.04	-	-	57.1831	-	1.40845	3.38028	4.50704	12.6761	-	10.1408	5.07042
Costs and effects of two public sector delivery channels for long-lasting insecticidal nets in Uganda.	Kolaczinski JH, Kolaczinski K, Kyabayinze D, Strachan D, Temperley M, Wijayanandana N, Kilian A.	20406448	2010	Uganda	LLIN	PermaNet 2.0	3 years	no	ANC	2006-2007	2007	Uganda	Adjumani	district	pregnant women	44560	3 campaigns		2007 USD	1 USD = 1741 UGX	Provider	15188	79.8179	-	0.30349	3.33839	3.33839	6.37329	-	0	6.82853	0	-	-	-	-	6.59	1.07	-	-	42.369	-	5.92255	11.6173	11.6173	9.5672	-	1.36674	17.0843
Costs and cost-effectiveness of vector control in Eritrea using insecticide-treated bed nets.	Yukich JO, Zerom M, Ghebremeskel T, Tediosi F, Lengeler C.	19331664	2009	Eritrea	ITN	ITNs & LLINs	3 years	yes	Government	2001-2005	2005	Eritrea		national	all Eritreans	2900000		varies - seasonal	2005 USD	1 USD = 10-15 Nafka	Provider - government	900000 nets and 2000000 retreatments	57.519	10.815	17.9825	-	1.68607	2.86093	1.34493	-	7.79148	-	-	-	-	-	4.72	-	1.43	-	51.4226	11.9574	21.2977	-	1.9969	3.38834	0.709284	-	9.22785
Comparative cost analysis of insecticide-treated net delivery strategies: sales supported by social marketing and free distribution through antenatal care.	De Allegri M, Marschall P, Flessa S, Tiendrebéogo J, Kouyaté B, Jahn A, Müller O.	19752178	2009	Burkina Faso	LLIN	deltamethrin	5 years	no	ANC	2006-2007	2006	Burkina Faso	Nouna	district	pregnant women	~20000	trial		2006 USD	1 USD = CFA 492.7	Provider	5227	80.2	-	8.6	-	-	-	-	-	10.3	-	-	0.9	-	-	7.21	1.42	-	-	-	-	-	-	-	-	-	-	-
Comparative cost analysis of insecticide-treated net delivery strategies: sales supported by social marketing and free distribution through antenatal care.	De Allegri M, Marschall P, Flessa S, Tiendrebéogo J, Kouyaté B, Jahn A, Müller O.	19752178	2009	Burkina Faso*	LLIN	deltamethrin	5 years	no	ANC	2006-2007	2006	Burkina Faso	Nouna	district	pregnant women	~20000	trial		2006 USD	1 USD = CFA 492.7	Societal	5227	-	-	-	-	-	-	-	-	-	-	-	-	-	-	-	-	-	-	23.3	-	54.3	-	-	-	-	-	15.4
Comparative cost analysis of insecticide-treated net delivery strategies: sales supported by social marketing and free distribution through antenatal care.	De Allegri M, Marschall P, Flessa S, Tiendrebéogo J, Kouyaté B, Jahn A, Müller O.	19752178	2009	Burkina Faso	LLIN	deltamethrin	5 years	no	Social marketing	2006-2007	2006	Burkina Faso	Nouna	district		~20000	trial		2006 USD	1 USD = CFA 492.7	Provider	15000	71.6	-	7.4	-	2.6	-	-	-	3.1	-	-	15.3	-	-	8.08	2.29	-	-	-	-	-	-	-	-	-	-	-
Comparative cost analysis of insecticide-treated net delivery strategies: sales supported by social marketing and free distribution through antenatal care.	De Allegri M, Marschall P, Flessa S, Tiendrebéogo J, Kouyaté B, Jahn A, Müller O.	19752178	2009	Burkina Faso*	LLIN	deltamethrin	5 years	no	Social marketing	2006-2007	2006	Burkina Faso	Nouna	district		~20000	trial		2006 USD	1 USD = CFA 492.7	Societal	15000	-	-	-	-	-	-	-	-	-	-	-	-	-	-	-	-	-	-	23.3	-	21.8	-	4.4	-	2.1	-	5.2
The costs and effects of a nationwide insecticide-treated net programme: the case of Malawi.	Stevens W, Wiseman V, Ortiz J, Chavasse D.	15885143	2005	Malawi	ITN			yes	Government - social marketing	1999-2003	1999	Malawi		national	all through SM, pregnant women and children < 5 through PH facilities		Health system costs		1999 USD		Provider	1461941	70.4556	3.01363	5.61969	-	6.59893	5.53282	2.72203	-	5.33874	0.718532	-	-	-	-	4.3183	-	7.22708	-	55.3698	4.93917	9.21035	-	9.7912	9.06797	1.69394	-	8.74989
Cost-effectiveness analysis of insecticide-treated net distribution as part of the Togo Integrated Child Health Campaign.	Mueller DH, Wiseman V, Bakusa D, Morgah K, Daré A, Tchamdja P.	18445255	2008	Togo	LLIN		3 years		measles vaccination	2004	2004	Togo		national			Health system costs	1209/1000 cases in children <5	2004 USD	1 USD = 493 Franc CFA	Provider	907500	59.5464	-	15.8617	-	0.141747	11.8121	2.28548		8.24024	-	-	2.11235	-	-	5.95	-	-	-	59.5464	-	15.8617	-	0.141747	11.8121	2.28548		8.24024
Comparison of the cost and cost-effectiveness of insecticide-treated bednets and residual house-spraying in KwaZulu-Natal, South Africa.	Goodman CA, Mnzava AE, Dlamini SS, Sharp BL, Mthembu DJ, Gumede JK.	11348519	2001	South Africa	ITN	permethrin	4 years	yes (KO-Tab)	community distribution	1998-1999	1999	South Africa	KwaZulu Natal	distirct - study	entire community		comparative trial	174.5/1000 cases	1999 USD	1 USD = R 6.12	Provider	5450	81	-	-	-	-	-	-	-	-	-	-	19	-	-	10.1127	-	4.36394	-	54	15	24	-	-	-	1	-	3
A comparative cost analysis of insecticide-treated nets and indoor residual spraying in highland Kenya.	Guyatt HL, Kinnear J, Burini M, Snow RW.	12000774	2002	Kenya*	ITN	deltamethrin	5 years	yes	campaign - highly subsidized	2000	2000	Kenya	Kisii & Gucha, Nyanza Province	district	community	~20000	comparative study		2000 USD	1 USD = 78.32 KSH	Society	15000	45.8	10.7	-	24.3	-	-	-	-	-	-	10.2	9	-	-	4.21	-	-	-	18.7	19.3	-	25.8	-	-	-	-	-
Malaria prevention in highland Kenya: indoor residual house-spraying vs. insecticide-treated bednets.	Guyatt HL, Corlett SK, Robinson TP, Ochola SA, Snow RW	11952944	2002	Kenya	ITN	deltamethrin	5 years	yes	campaign - highly subsidized	2000	2000	Kenya	Kisii & Gucha, Nyanza Province	district	community	~20000	comparative study		2000 USD	1 USD = 78.32 KSH	Provider	15000	33.2801	13.1716	-	29.9132	-	-	-	-	-	-	12.5561	11.079	-	-	3.42	-	-	-	-	-	-	-	-	-	-	-	-
A cost analysis of the employer-based bednet programme in Coastal and Western Kenya.	Ngugi IK, Chiguzo AN, Guyatt HL.	14982889	2004	Kenya	ITN			KO-Tab (deltamethrin), Peripel (permathrin)	employer campaign - subsidized	1998-2002	2002	Kenya	Western & Coastal	region	company employees		observational		2002 USD	1 USD = 78 KSH	Provider - employer	39131	27.1	9.8	37.1	4.2	3.7	5.1	11	0.4	1.6		-	-	-	-	15.8	-	-	-	-	-	-	-	-	-	-	-	-
Cost-effectiveness of social marketing of insecticide-treated nets for malaria control in the United Republic of Tanzania.	Hanson K, Kikumbih N, Armstrong Schellenberg J, Mponda H, Nathan R, Lake S, Mills A, Tanner M, Lengeler C.	12764493	2003	Tanzania*	ITN	pretreated with deltamethrin, retreated with lambdacyhalothrin	5 years	yes	social marketing	1996-2000	2000	Tanzania	Kilombero & Ulanga	district			case-control	EIR = 200-300	2000 USD	1 USD = 803 TSH	Provider	65111	39.4198	4.26424	21.3839	-	4.34461	-	5.87318	-	-	-	-	24.7175	-	-	11.8995	-	6.7	-	25.3713	5.51715	27.671	-	5.62162	-	3.79315	-	-
The cost-effectiveness of permethrin-treated bed nets in an area of intense malaria transmission in western Kenya.	Wiseman V, Hawley WA, ter Kuile FO, Phillips-Howard PA, Vulule JM, Nahlen BL, Mills AJ.	12749500	2003	Kenya	ITN	permethrin	5 years	yes	campaign	1996-1999	1996	Kenya	Asembo & Gem	district	children 1-59 months		group-randomized	intense, perennial	1996 USD	1 USD = 78 KSH	Provider	45667	-	-	-	-	-	-	-	-	-	-	-	-	-	-	-	-	-	-	40.4	9.2	21	1.7	-	18.9	7.1	-	0.3
Cost-effectiveness of malaria control interventions when malaria mortality is low: insecticide-treated nets versus in-house residual spraying in India.	Bhatia MR, Fox-Rushby J, Mills A.	15144762	2004	India	ITN	deltamethrin	3-4 years	yes	campaign	1997-1998	1997	India	Surat	district	full community	93000	RCT	low, seasonal	1997 USD	1 USD = 35.83 Rs	Provider	35136	32.3749	10.0761	33.5156	-	2.21386	5.74549	15.2459	-	-		-	0.82816	-	-	2.42813	-	-	1.54898	-	-	-	-	-	-	-	-	-
Cost-effectiveness and sustainability of lambdacyhalothrin-treated mosquito nets in comparison to DDT spraying for malaria control in western Thailand.	Kamolratanakul P, Butraporn P, Prasittisuk M, Prasittisuk C, Indaratna K.	11693869	2001	Thailand	ITN - retreatment only	lambdacyhalothrin		yes	campaign	1993-1994	1994	Thailand	Mae-Rand district	district		2958	controlled trial	7/1000 case per week	1994 USD		Provider	1034	-	33.4	66.6	-	-	-	-	-	-	-	-	-	-	-	1.99261	-	-	-	-	-	-	-	-	-	-	-	-
Costs and effects of the Tanzanian national voucher scheme for insecticide-treated nets.	Mulligan JA, Yukich J, Hanson K.	18279509	2008	Tanzania	LLIN		3 years	yes	voucher scheme	2002-2005	2006	Tanzania	nationwide	national	pregnant women and infants	2424987			2006 USD	1 USD = 1340 TSH	Provider	1157885/2424987	29.2429	11.2387	24.4324	5.8726	15.4076	1.41549	1.8706	-	4.88931	-	-	5.63973	-	-	7.69	-	-	-	21.9664	12.2466	27.2844	6.39922	16.7892	5.08346	0.685268	-	6.53302
Costs and effects of the Tanzanian national voucher scheme for insecticide-treated nets.	Mulligan JA, Yukich J, Hanson K.	18279509	2008	Tanzania*	LLIN		3 years	yes	voucher scheme	2002-2005	2006	Tanzania	nationwide	national	pregnant women and infants	2424987			2006 USD	1 USD = 1340 TSH	Societal	1157885/2424987	26.384	10.14	22.0438	5.29847	13.9013	1.27711	1.68772	-	4.41131	-	-	5.08836	9.77646	-	8.49	-	-	-	20.313	11.3248	25.2307	5.91756	15.5255	4.70084	0.633689	-	6.04129
http://www.rbm.who.int/partnership/wg/wg_itn/docs/Yukich2007.pdf	Joshua Yukich, Fabrizio Tediosi, Christian Lengeler		2007	Senegal	LLIN	KO-net, Netto, Sentinelle, Permanet, Dawa	3 years	yes	government - discount voucher & NGO-UNICEF	2000-2005	2005	Senegal		national	pregnant women and children <5 targetted		monitored intervention	seasonal	2005 USD	1 USD = 500 XOF	Provider	~750000	58	6	7	-	20	4	-	-	-	-	-	5	-	-	10.34	3.72	7	-	47	8	8	-	24	4	3	-	-
Distributing insecticide-treated bednets during measles vaccination: a low-cost means of achieving high and equitable coverage.	Grabowsky M, Nobiya T, Ahun M, Donna R, Lengor M, Zimmerman D, Ladd H, Hoekstra E, Bello A, Baffoe-Wilmot A, Amofah G.	15798843	2005	Ghana	ITN	LLIN and ITN (deltamethrin)	3 years	no	measles vaccination	2002	2002	Ghana	Lawa	district	families with children < 5				2002 USD ?	1 USD = 8140 cedis	Provider	14600	91.3969	-	-	4.35708	0.832562	-	-	-	3.22849	-	-	0.185014	-	-	3.70205	0.32	-	-	-	-	-	-	-	-	-	-	-
Free bednets to pregnant women through antenatal clinics in Kenya: a cheap, simple and equitable approach to delivery.	Guyatt HL, Gotink MH, Ochola SA, Snow RW.	12000650	2002	Kenya	ITN	K-O TABs (deltamethrin)		yes	ANC	2001	2001	Kenya		districts nationwide	pregnant women and children		observed district costs		2001 USD		Provider	70000	59.6031	32.2959	-	-	-	-	-	5.33014	2.77085	-	-	-	-	-	3.81	-	-	-	-	-	-	-	-	-	-	-	-
Free bednets to pregnant women through antenatal clinics in Kenya: a cheap, simple and equitable approach to delivery.	Guyatt HL, Gotink MH, Ochola SA, Snow RW.	12000650	2002	Kenya	ITN	K-O TABs (deltamethrin)		yes	ANC	2001	2001	Kenya		national	pregnant women and children		projected national costs		2001 USD		Provider	1440000	56.7606	30.7557	-	-	4.3547	-	-	5.49102	2.64424	-	-	-	-	-	4	-	-	-	-	-	-	-	-	-	-	-	-
Cost-effectiveness of adding bed net distribution for malaria prevention to antenatal services in Kinshasa, Democratic Republic of the Congo.	Becker-Dreps SI, Biddle AK, Pettifor A, Musuamba G, Imbie DN, Meshnick S, Behets F.	19706921	2009	Congo	LLIN	PermaNet		no	ANC	2005-2006	2005	DRC Congo	Kinshasha	clinics	pregnant women and children	33541			2005 USD		Provider	17893	84.0336	-	-	4.62185	-	-	-	0.210084	8.82353	2.31092	-	-	-	-	9.52	1.52	-	-	-	-	-	-	-	-	-	-	-
Costing of Uganda ITN Activities			2009	Uganda	LLIN-GF	PermaNet Olyset	4 years	no	campaign - free	2006-2007	2007	Uganda			pregnant women and children < 5				2007 USD	1 USD = 1794 UGX	Provider	1721906	84.7273	-	2.93117	1.27062	1.27612	2.03021	0.460559	6.85041	-	0.453628	-	-	-	-	6.85	-	-	-	-	-	-	-	-	-	-	-	-
Costing of Uganda ITN Activities			2009	Uganda	LLIN-UNICEF	LLIN	4 years	no	campaign - free	2008-2009	2009	Uganda	Lamgo & Karamojo	2 regions	pregnant women and children < 5				2009 USD	1 USD = 1924 UGX	Provider - NGO	606906	81.929	-	5.36302	3.2918	1.2269	-	-	7.51656	0.672742	-	-	-	-	-	6.87	-	-	-	-	-	-	-	-	-	-	-	-
Costing of ZMCP ITN Program			2009	Zanzibar	LLIN	LLIN	4 years	no	ANC clinics - free & subsidized	2005-2006	2006	Tanzania	Zanzibar		pregnant women				2006 USD		Provider	21707	81.9656	-	1.71957	3.03141	3.20748	5.6128	1.29793	2.87387	-	0.296538	-	-	-	-	7.95	1.43	-	-	-	-	-	-	-	-	-	-	-
Costing of ZMCP ITN Program			2009	Zanzibar	LLIN	LLIN	4 years	no	children < 5 - free and subsidized	2007-2008	2008	Tanzania	Zanzibar		children < 5 years				2008 USD		Provider	219537	84.2345	-	1.76702	0.342421	3.2955	5.76861	1.33402	2.95337	-	0.304577	-	-	-	-	7.74	1.22	-	-	-	-	-	-	-	-	-	-	-
Costing of ZMCP ITN Program			2009	Zanzibar	LLIN	LLIN	4 years	no	All household members	2008-2009	2009	Tanzania	Zanzibar		everyone				2009 USD		Provider	249773	85.0405	-	1.55026	0.261331	2.89225	6.65835	1.31082	2.16483	-	0.121636	-	-	-	-	7.76	1.24	-	-	-	-	-	-	-	-	-	-	-
Costing of PSI-Kenya ITN Program			2009	Kenya	LLIN	Permanet, Olyset	3 years	yes, net sold with kit	ANC sales	2007	2007	Kenya	nationwide	national	pregnant women				2007 USD		Provider	1593522	70.8633	-	11.4405	0.878286	7.22087	3.12223	0.276229	5.41078	-	0.787889	-	-	-	-	8.34	2.21	-	-	46.2687	-	21.1087	1.70576	13.4328	5.75693	0.426439	10.0213	-
Costing of PSI-Kenya ITN Program			2009	Kenya	LLIN	Permanet, Olyset	3 years	yes, net sold with kit	rural sales	2007	2007	Kenya	nationwide	national					2007 USD		Provider	292436	34.503	22.0987	17.9386	-	10.2173	4.41787	3.26132	6.44847	-	1.11485	-	-	-	-	5.63	3.52	-	-	19.3299	12.3711	28.3505	0	16.2371	6.95876	5.15464	10.0515	-
Costing of PSI-Kenya ITN Program			2009	Kenya	LLIN	Permanet, Olyset	3 years	yes, net sold with kit	urban sales	2007	2007	Kenya	nationwide	national					2007 USD		Provider	65868	35.3527	17.6959	21.1589	-	8.18178	3.53768	4.49587	8.68433	-	0.892815	-	-	-	-	6.71	4.01	-	-	18.9243	9.56175	32.2709	-	12.5498	5.37849	6.77291	13.1474	-
Costing of PSI-Kenya ITN Program			2009	Kenya	LLIN	Permanet, Olyset	3 years	yes, net sold with kit	ANC sales	2008	2008	Kenya	nationwide	national					2008 USD		Provider	1853178	72.9614	-	17.0818	0.689369	3.64063	1.65248	0.177802	3.86551	-	0.460189	-	-	-	-	6.58	1.37	-	-	48.294	-	32.021	1.31234	6.82415	3.14961	0.262467	7.34908	-
Costing of PSI-Kenya ITN Program			2009	Kenya	LLIN	Permanet, Olyset	3 years	yes, net sold with kit	rural sales	2008	2008	Kenya	nationwide	national					2008 USD		Provider	214370	71.6737	-	17.1392	-	3.5764	1.62329	2.31207	3.22328	-	0.452041	-	-	-	-	6.52	1.31	-	-	47.1795	-	32.0513	-	6.66667	3.07692	4.35897	5.89744	-
Unit costs for house spraying and bednet impregnation with residual insecticides in Colombia: a management tool for the control of vector-borne disease	Kroeger A, Ayala C, Medina Lara A		2002	Colombia	ITN	treatment only, deltamethrin		yes	community targeted by health centre - twice yearly	1999-2000	2001	Colombia		11 states	nearby community	9203	data from control staff		2001 USD	1 USD = 2100 pesos	Provider	4353	-	42	44	-	-	-	5	-	8	-	-	1	-	-	5.1	-	-	3.7	-	-	-	-	-	-	-	-	-
Unit costs for house spraying and bednet impregnation with residual insecticides in Colombia: a management tool for the control of vector-borne disease	Kroeger A, Ayala C, Medina Lara A		2002	Colombia	ITN	treatment only, deltamethrin		yes	community targeted by health centre - twice yearly	1999-2000	2001	Colombia		11 states	far away community	9203	data from control staff		2001 USD	1 USD = 2100 pesos	Provider	4850	-	12	61	-	-	-	11	-	15	-	-	1	-	-	12.4	-	-	8.5	-	-	-	-	-	-	-	-	-
http://www.rbm.who.int/partnership/wg/wg_itn/docs/Yukich2007.pdf	Joshua Yukich, Fabrizio Tediosi, Christian Lengeler		2007	Tanzania	ITN	ITNs with retreatement packs	3 years	yes	ANC & U5 children	2002-2005	2005	Tanzania	nationwide		pregenatn women and chidlren		NATNETS - Tanzanian national net programme	variable, seasonal	2005 USD		Provider	6383805	57	12	7	-	12	4	-	-	2	-	3	3	-	-	5.87	1.89	2.65	-	49	14	9	-	15	4	-	-	2
Costs and consequences of large-scale vector control for malaria.	Yukich JO, Lengeler C, Tediosi F, Brown N, Mulligan JA, Chavasse D, Stevens W, Justino J, Conteh L, Maharaj R, Erskine M, Mueller DH, Wiseman V, Ghebremeskel T, Zerom M, Goodman C, McGuire D, Urrutia JM, Sakho F, Hanson K, Sharp B.	19091114	2008	Malawi	ITN	ITNs with retreatment	3 years	yes	Government - social marketing	1999-2005	2005	Malawi	nationwide	nationwide	all through SM, pregnant women and children < 5 through PH facilities		Health system costs				Provider	4700000	-	-	-	-	-	-	-	-	-	-	-	-	-	-					55.3698	4.93917	9.21035	-	9.7912	9.06797	1.69394	-	8.74989
[truncated: 18 more columns]

## Sheet: IRS raw data
Publication					Intervention details			Study information												Financial costs															Economic costs
																				Breakdown %													Cost per		Breakdown %													Cost per
Title	Authors	PubMed ID	Publication year	name	Intervention	Insecticide	Delivery	Study Period	Costing year	Country	Location	Scale	Cohort	Transmission	Currency	Exchange rate	Perspective	Houses sprayed	People covered	insecticide	personnel	training	IEC	overheads	capital	distribution	transport	storage	study costs	other	user	NA	house sprayed	person protected	insecticide	personnel	training	IEC	overheads	capital	distribution	transport	storage	study costs	other	user	NA	house sprayed	person protected
Improving the cost-effectiveness of IRS with climate informed health surveillance systems.	Worrall E, Connor SJ, Thomson MC.	19108723	2008	Zimbabwe	IRS	deltamethrin (K-Othrin), lambdacyhalothrin (Icon)		1998-1999	2000	Zimbabwe	Hwange	district	villages	low	2000 USD		Provider	24236	39416	81	4	-	1	-	11	-	3	-	-	-	-	-	1.94195	1.19406	-	-	-	-	-	-	-	-	-	-	-	-	-	-	-
Comparison of the cost and cost-effectiveness of insecticide-treated bednets and residual house-spraying in KwaZulu-Natal, South Africa.	Goodman CA, Mnzava AE, Dlamini SS, Sharp BL, Mthembu DJ, Gumede JK.	11348519	2001	South Africa	IRS	pyrethroid	community distribution	1998-1999	1999	South Africa	KwaZulu Natal	distirct - study		174.5/1000 cases	1999 USD	1 USD = R 6.12	Provider		26703	-	-	-	-	-	-	-	-	-	-	-	-	100	-	2.5384	18.5147	57.0842	-	-	-	3.04586	-	2.32717	12.2177	-	6.77618	-	-	-	2.38725
A comparative cost analysis of insecticide-treated nets and indoor residual spraying in highland Kenya.	Guyatt HL, Kinnear J, Burini M, Snow RW.	12000774	2002	Kenya	IRS	lambdacyhalothrin (Icon)	campaign	2000	2000	Kenya	Kisii & Gucha, Nyanza Province	district	community		2000 USD	1 USD = 78.32 KSH	Provider	97967 rooms		76.355	20.399	1.57832	-	-	-	-	-	-	-	1.66766	-	-	-	0.86	74.6579	22.6201	0.960699	-	-	-	-	-	-	-	1.76128	-	-	-	0.88
Cost-effectiveness and sustainability of lambdacyhalothrin-treated mosquito nets in comparison to DDT spraying for malaria control in western Thailand.	Kamolratanakul P, Butraporn P, Prasittisuk M, Prasittisuk C, Indaratna K.	11693869	2001	Thailand	IRS	DDT		1993-1994	1994	Thailand	Mae-Rand district	district	12 hamlets	7/1000 case per week	1994 USD		Provider	265	1423	32.0987	47.5829	-	-	-	20.3182	-	-	-	-	-	-	-	14.0978	2.62538	-	-	-	-	-	-	-	-	-	-	-	-	-	-	-
Cost-effectiveness of malaria control interventions when malaria mortality is low: insecticide-treated nets versus in-house residual spraying in India.	Bhatia MR, Fox-Rushby J, Mills A.	15144762	2004	India	IRS	deltamethrin		1997-1998	1997	India	Surat	district		low, seasonal	1997 USD	1 USD = 35.83 Rs	Provider		30503	37.1	33.49	-	2.9	1.78	19.82	-	4.02	-	-	0.89	-	-	7.42395	1.41222	-	-	-	-	-	-	-	-	-	-	-	-	-	-	-
The cost and cost-effectiveness of malaria vector control by residual insecticide house-spraying in southern Mozambique: a rural and urban analysis.	Conteh L, Sharp BL, Streat E, Barreto A, Konar S.	14728616	2004	Mozambique	IRS	Ficam, Propoxur	spray campaign	2001	2000	Mozambique	Lubombo (Zone 1 - rural)			seasonal 3500/9000 cases	2000 USD	1 USD = R 6.50	Provider	46906	71047	28.5743	37.6694	2.62501	-	2.15569	20.0922	-	-	-	8.88316	-	-	-	-	5.25	37.2929	43.0405	1.04825	-	2.86211	9.87634	-	-	-	5.88014	-	-	-	-	4.82
The cost and cost-effectiveness of malaria vector control by residual insecticide house-spraying in southern Mozambique: a rural and urban analysis.	Conteh L, Sharp BL, Streat E, Barreto A, Konar S.	14728616	2004	Mozambique	IRS	Ficam	spray campaign	2001	2000	Mozambique	Mozal (peri-urban - Zone 1A)			seasonal 3500/9000 cases	2000 USD	1 USD = R 6.50	Provider	85000	180871	45.3134	31.4801	2.67411	-	0.742017	12.0159	-	-	-	7.77446	-	-	-	-	3.13	50.8071	31.7651	1.40435	-	0.846364	6.30931	-	-	-	8.86776	-	-	-	-	2.83
Unit costs for house spraying and bednet impregnation with residual insecticides in Colombia: a management tool for the control of vector-borne disease	Kroeger A, Ayala C, Medina Lara A		2002	Colombia	IRS	lambdacyhalothrin	twice yearly	1999-2000	2001	Colombia		11 states	nearby community		2001 USD	1 USD = 2100 pesos	Provider		27338	80.2	15.2	-	-	-	2.2	-	2	-	-	0.4	-	-	36.8	7.4	-	-	-	-	-	-	-	-	-	-	-	-	-	-	-
Unit costs for house spraying and bednet impregnation with residual insecticides in Colombia: a management tool for the control of vector-borne disease	Kroeger A, Ayala C, Medina Lara A		2002	Colombia	IRS	lambdacyhalothrin	twice yearly	1999-2000	2001	Colombia		11 states	far away community		2001 USD	1 USD = 2100 pesos	Provider		13882	39	45	-	-	-	6.2	-	8.4	-	-	1.4	-	-	47.8	10.3	-	-	-	-	-	-	-	-	-	-	-	-	-	-	-
[truncated: 6 more columns]

## Sheet: IPT raw data
Publication					Intervention details			Study information													Financial costs															Economic costs
																					Breakdown %													Cost per		Breakdown %													Cost per
Title	Authors	PubMed ID	Publication year	name	Intervention	Intervention details	Delivery	Study Period	Costing year	Country	Location	Scale	Study design	Cohort	Number in study	Transmission	Currency	Exchange rate	Perspective	People covered	cost of drugs	personnel	training	IEC	overheads	capital	distribution	transport	storage	study costs	other	user	NA	person treated (compliant)	person treated (all)	cost of drugs	personnel	training	IEC	overheads	capital	distribution	transport	storage	study costs	other	user	NA	person treated (compliant)
Cost effectiveness of seasonal intermittent preventive treatment using amodiaquine & artesunate or sulphadoxine-pyrimethamine in Ghanaian children.	Conteh L, Patouillard E, Kweku M, Legood R, Greenwood B, Chandramohan D.	20808923	2010	Ghana	IPTc	SP bimonthly (6 months => 3 doses)	community based volunteer	2005-2006	2008	Ghana	Hohoe		trial	children 3-59 months	2451	EIR=65	2008 USD	1 USD = 9074 cedis	Provider	613	2.83826	58.2426	17.2628	-	2.7605	-	-	18.8569	-	-	-	-	-	4.93619	4.19576	1.71281	73.7916	11.45	-	1.66588	-	-	11.3796	-	-	-	-	-	8.19
Cost effectiveness of seasonal intermittent preventive treatment using amodiaquine & artesunate or sulphadoxine-pyrimethamine in Ghanaian children.	Conteh L, Patouillard E, Kweku M, Legood R, Greenwood B, Chandramohan D.	20808923	2010	Ghana	IPTc	AQ & AS monthly (6 doses)	community based volunteer	2005-2006	2008	Ghana	Hohoe		trial	children 3-59 months	2451	EIR=65	2008 USD	1 USD = 9074 cedis	Provider	626	17.8735	58.7993	5.71341	-	1.09991	-	-	16.5139	-	-	-	-	-	11.7493	10.4569	14.2042	66.7112	5.07466	-	0.874105	-	-	13.1237	-	-	-	-	-	14.79
Cost effectiveness of seasonal intermittent preventive treatment using amodiaquine & artesunate or sulphadoxine-pyrimethamine in Ghanaian children.	Conteh L, Patouillard E, Kweku M, Legood R, Greenwood B, Chandramohan D.	20808923	2010	Ghana	IPTc	AQ & AS bimonthly (3 doses)	community based volunteer	2005-2006	2008	Ghana	Hohoe		trial	children 3-59 months	2451	EIR=65	2008 USD	1 USD = 9074 cedis	Provider	562	14.4948	57.5097	11.2645	-	1.79459	-	-	14.9089	-	-	-	-	-	7.32368	6.44484	9.88328	70.1995	8.50904	-	1.22364	-	-	10.1657	-	-	-	-	-	10.67
Cost effectiveness of seasonal intermittent preventive treatment using amodiaquine & artesunate or sulphadoxine-pyrimethamine in Ghanaian children.	Conteh L, Patouillard E, Kweku M, Legood R, Greenwood B, Chandramohan D.	20808923	2010	Ghana	IPTc	SP bimonthly (3 doses)	community based volunteer	2005-2006	2008	Ghana	Hohoe	district	model	children 3-59 months	2451	EIR=65	2008 USD	1 USD = 9074 cedis	Provider	33000	-	-	-	-	-	-	-	-	-	-	-	-	-	-	-	6.98925	84.4086	-	-	6.45161	-	-	2.15054	-	-	-	-	-	1.86
Cost effectiveness of seasonal intermittent preventive treatment using amodiaquine & artesunate or sulphadoxine-pyrimethamine in Ghanaian children.	Conteh L, Patouillard E, Kweku M, Legood R, Greenwood B, Chandramohan D.	20808923	2010	Ghana	IPTc	AQ & AS monthly (6 doses)	community based volunteer	2005-2006	2008	Ghana	Hohoe	district	model	children 3-59 months	2451	EIR=65	2008 USD	1 USD = 9074 cedis	Provider	33000	-	-	-	-	-	-	-	-	-	-	-	-	-	-	-	47.1132	47.806	-	-	2.54042	-	-	2.54042	-	-	-	-	-	4.33
Cost effectiveness of seasonal intermittent preventive treatment using amodiaquine & artesunate or sulphadoxine-pyrimethamine in Ghanaian children.	Conteh L, Patouillard E, Kweku M, Legood R, Greenwood B, Chandramohan D.	20808923	2010	Ghana	IPTc	AQ & AS bimonthly (3 doses)	community based volunteer	2005-2006	2008	Ghana	Hohoe	district	model	children 3-59 months	2451	EIR=65	2008 USD	1 USD = 9074 cedis	Provider	33000	-	-	-	-	-	-	-	-	-	-	-	-	-	-	-	37.9182	56.5056	-	-	4.08922	-	-	1.85874	-	-	-	-	-	2.69
Coverage, adherence and costs of intermittent preventive treatment of malaria in children employing different delivery strategies in Jasikan district, Ghana	Patouillard, E, Conteh L, Webster J, Kweku M, Chandramohan D, Greenwood B		2011	Ghana	IPTc	SP&AQ (4 courses)	VHW community based delivery	2006	2008	Ghana	Jasikan district	12 villages	RCT	children 3-59 months	964	seasonal, 3-6 clinical attacks per year	2008 USD	1 USD = 9781 GHC	Provider	472	9	38	-	4	-	-	-	49	-	-	-	-	-	3.23006	-	6	56	-	3	2	-	-	33	-	-	-	-	-	4.58
Coverage, adherence and costs of intermittent preventive treatment of malaria in children employing different delivery strategies in Jasikan district, Ghana	Patouillard, E, Conteh L, Webster J, Kweku M, Chandramohan D, Greenwood B		2011	Ghana	IPTc	SP&AQ (4 courses)	VHW facility based delivery	2006	2008	Ghana	Jasikan district	12 villages	RCT	children 3-59 months	964	seasonal, 3-6 clinical attacks per year	2008 USD	1 USD = 9781 GHC	Provider	492	8	54	-	3	-	-	-	35	-	-	-	-	-	3.81988	-	6	65	-	3	2	-	-	24	-	-	-	-	-	5.27
Coverage, adherence and costs of intermittent preventive treatment of malaria in children employing different delivery strategies in Jasikan district, Ghana	Patouillard, E, Conteh L, Webster J, Kweku M, Chandramohan D, Greenwood B		2011	Ghana	IPTc	SP&AQ (4 courses)	outpatient department	2006	2008	Ghana	Jasikan district	12 villages	RCT	children 3-59 months	964	seasonal, 3-6 clinical attacks per year	2008 USD	1 USD = 9781 GHC	Provider	248	8	56	-	3	-	-	-	33	-	-	-	-	-	3.50877	-	6	66	-	2	3	-	-	23	-	-	-	-	-	4.93
Coverage, adherence and costs of intermittent preventive treatment of malaria in children employing different delivery strategies in Jasikan district, Ghana	Patouillard, E, Conteh L, Webster J, Kweku M, Chandramohan D, Greenwood B		2011	Ghana	IPTc	SP&AQ (4 courses)	EPI	2006	2008	Ghana	Jasikan district	12 villages	RCT	children 3-59 months	964	seasonal, 3-6 clinical attacks per year	2008 USD	1 USD = 9781 GHC	Provider	244	8	53	-	4	-	-	-	35	-	-	-	-	-	4.19868	-	6	64	-	2	3	-	-	25	-	-	-	-	-	5.65
Cost-effectiveness of malaria intermittent preventive treatment in infants (IPTi) in Mozambique and the United Republic of Tanzania.	Hutton G, Schellenberg D, Tediosi F, Macete E, Kahigwa E, Sigauque B, Mas X, Trapero M, Tanner M, Trilla A, Alonso P, Menendez C.	19274364	2009	Tanzania	IPTi	SP (costs are for 1 dose)	2, 3, 9 months with EPI	1999-2001	2006	Tanzania	Ifakara		RCT	infants	701	perennial, EIR=29	2006 USD		Provider	350	14.2303	16.5589	39.586	10.2199	-	-	19.4049	-	-	-	-	-	-	0.07	-	10.6002	20.6547	41.7771	15.2767	-	-	11.6913	-	-	-	-	-	-	0.13
Cost-effectiveness of malaria intermittent preventive treatment in infants (IPTi) in Mozambique and the United Republic of Tanzania.	Hutton G, Schellenberg D, Tediosi F, Macete E, Kahigwa E, Sigauque B, Mas X, Trapero M, Tanner M, Trilla A, Alonso P, Menendez C.	19274364	2009	Mozambique	IPTi	SP (costs are for 1 dose)	3, 4, 9 months with EPI	2002-2004	2006	Mozambique	Manhica		RCT	infants	1503	perennial with seasonal peaks, EIR=38	2006 USD		Provider	748	34.4862	12.6482	30.2372	7.80632	-	-	14.8221	-	-	-	-	-	-	0.1	-	24.6386	17.4113	35.2168	12.8778	-	-	9.85545	-	-	-	-	-	-	0.15
From strategy development to routine implementation: the cost of Intermittent Preventive Treatment in Infants for malaria control.	Manzi F, Hutton G, Schellenberg J, Tanner M, Alonso P, Mshinda H, Schellenberg D.	18671874	2008	Tanzania	IPTi	SP (costs are for 1 dose)	2, 3, 9 months with EPI	2004-2007	2005	Tanzania	southern Tanzania		RCT	infants			2005 USD	1 USD = 1205 TSH	Provider - health system		71.0407	7.18326	17.3077	4.46833	-	-	-	-	-	-	0.0565611	-	-	0.18	-	56.2527	11.4963	23.5191	8.64414	-	-	-	-	-	-	0.131637	-	-	0.23
Intermittent preventive treatment of malaria in pregnancy: the incremental cost-effectiveness of a new delivery system in Uganda.	Mbonye AK, Hansen KS, Bygbjerg IC, Magnussen P.	18513767	2008	Uganda	IPTp	SP (2 doses)	community	2003-2005		Uganda	Mukono	district	RCT	pregnant women	2785	high transmission	2002/3 USD	1 USD = 1750 UGX	Provider	1st dose: 2081, 2nd dose: 1404	8.78706	52.3884	-	-	-	-	-	38.8246	-	-	-	-	-	2.33886	-	-	-	-	-	-	-	-	-	-	-	-	-	-	-
Intermittent preventive treatment of malaria in pregnancy: the incremental cost-effectiveness of a new delivery system in Uganda.	Mbonye AK, Hansen KS, Bygbjerg IC, Magnussen P.	18513767	2008	Uganda	IPTp	SP (2 doses)	health centre	2003-2005		Uganda	Mukono	district	RCT	pregnant women	2785	high transmission	2002/3 USD	1 USD = 1750 UGX	Provider	1st dose: 704, 2nd dose: 281	13.6183	44.5219	-	-	-	-	-	41.8599	-	-	-	-	-	2.56629	-	-	-	-	-	-	-	-	-	-	-	-	-	-	-
Costs and cost-effectiveness of delivering intermittent preventive treatment through schools in western Kenya.	Temperley M, Mueller DH, Njagi JK, Akhwale W, Clarke SE, Jukes MC, Estambale BB, Brooker S.	18826594	2008	Kenya	IPTc	SP (costs for 1 year = 3 doses)	schools	2005-2006	2006	Kenya	Bondo district		RCT	school children 5-18 years	6758	stable and perennial	2006 USD	1 USD = 67.8 KSH	Provider	3535	60.3506	5.97301	-	-	5.62425	4.01182	-	13.4441	-	-	10.5963	-	-	1.2	-	38.3883	40.1904	-	-	3.57753	2.55188	-	8.55163	-	-	6.74018	-	-	1.88
The cost-effectiveness of antenatal malaria prevention in sub-Saharan Africa.	Goodman CA, Coleman PG, Mills AJ.	11425177	2001	Africa	IPTp	CQ - primigravidae (2 doses)	ANC	1995	1995	SSA - low income			model	pregnant women - primigravidae		moderate to high	1995 USD		Provider		38.4615	27.6923	33.8462	-	-	-	-	-	-	-	-	-	-	1.3	-	-	-	-	-	-	-	-	-	-	-	-	-	-	-
The cost-effectiveness of antenatal malaria prevention in sub-Saharan Africa.	Goodman CA, Coleman PG, Mills AJ.	11425177	2001	Africa	IPTp	SP - primigravidae (2 doses)	ANC	1995	1995	SSA - low income			model	pregnant women - primigravidae		moderate to high	1995 USD		Provider		28.5714	32.1429	39.2857	-	-	-	-	-	-	-	-	-	-	1.13	-	-	-	-	-	-	-	-	-	-	-	-	-	-	-
The cost-effectiveness of antenatal malaria prevention in sub-Saharan Africa.	Goodman CA, Coleman PG, Mills AJ.	11425177	2001	Africa	IPTp	CQ - primigravidae (2 doses)	ANC	1995	1995	SSA - middle income			model	pregnant women - primigravidae		moderate to high	1995 USD		Provider		35.2113	33.8028	30.9859	-	-	-	-	-	-	-	-	-	-	1.42	-	-	-	-	-	-	-	-	-	-	-	-	-	-	-
The cost-effectiveness of antenatal malaria prevention in sub-Saharan Africa.	Goodman CA, Coleman PG, Mills AJ.	11425177	2001	Africa	IPTp	SP - primigravidae (2 doses)	ANC	1995	1995	SSA - middle income			model	pregnant women - primigravidae		moderate to high	1995 USD		Provider		25.8065	38.7097	35.4839	-	-	-	-	-	-	-	-	-	-	1.25	-	-	-	-	-	-	-	-	-	-	-	-	-	-	-
The cost-effectiveness of antenatal malaria prevention in sub-Saharan Africa.	Goodman CA, Coleman PG, Mills AJ.	11425177	2001	Africa	IPTp	CQ - primigravidae (2 doses)	ANC	1995	1995	SSA - high income			model	pregnant women - primigravidae		moderate to high	1995 USD		Provider		21.5517	59.4828	18.9655	-	-	-	-	-	-	-	-	-	-	2.31	-	-	-	-	-	-	-	-	-	-	-	-	-	-	-
The cost-effectiveness of antenatal malaria prevention in sub-Saharan Africa.	Goodman CA, Coleman PG, Mills AJ.	11425177	2001	Africa	IPTp	SP - primigravidae (2 doses)	ANC	1995	1995	SSA - high income			model	pregnant women - primigravidae		moderate to high	1995 USD		Provider		14.9533	64.486	20.5607	-	-	-	-	-	-	-	-	-	-	2.14	-	-	-	-	-	-	-	-	-	-	-	-	-	-	-
Cost-effectiveness of intermittent preventive treatment of malaria in pregnancy in southern Mozambique	Sicuri E, Bardají A, Nhampossa T, Maixenchs M, Nhacolo A, Nhalungo D, Alonso PL, Menéndez C	20976217	2010	Mozambique	IPTp	SP (2 doses) - with ITN	ANC clinic	2007-2008	2007	Mozambique	Manhica, Maputo Province	district	RCT	pregnant women	992	perennial, EIR=38	2007 USD		Provider	1000 - model	31.8182	45.4545	22.7273	-	-	-	-	-	-	-	-	-	-	0.44	-	-	-	-	-	-	-	-	-	-	-	-	-	-	-
The cost-effectiveness of intermittent preventive treatment for malaria in infants in Sub-Saharan Africa.	Conteh L, Sicuri E, Manzi F, Hutton G, Obonyo B, Tediosi F, Biao P, Masika P, Matovu F, Otieno P, Gosling RD, Hamel M, Odhiambo FO, Grobusch MP, Kremsner PG, Chandramohan D, Aponte JJ, Egan A, Schellenberg D, Macete E, Slutsker L, Newman RD, Alonso P, Menéndez C, Tanner M.	20559558	2010		IPTi	SP	2, 3, 9 months with EPI	1999-2001	2007	Tanzania	Ifakara		RCT	infants	701	perennial, EIR=29	2007 USD			350	-	-	-	-	-	-	-	-	-	-	-	-	-	-	-	-	-	-	-	-	-	-	-	-	-	-	-	-	-
The cost-effectiveness of intermittent preventive treatment for malaria in infants in Sub-Saharan Africa.	Conteh L, Sicuri E, Manzi F, Hutton G, Obonyo B, Tediosi F, Biao P, Masika P, Matovu F, Otieno P, Gosling RD, Hamel M, Odhiambo FO, Grobusch MP, Kremsner PG, Chandramohan D, Aponte JJ, Egan A, Schellenberg D, Macete E, Slutsker L, Newman RD, Alonso P, Menéndez C, Tanner M.	20559558	2010		IPTi	SP	3, 4, 9, 12 months with EPI	2000-2004	2007	Ghana	Navrongo		RCT	infants	2485	highly seasonal, EIR=418	2007 USD			1243	-	-	-	-	-	-	-	-	-	-	-	-	-	-	-	-	-	-	-	-	-	-	-	-	-	-	-	-	-
The cost-effectiveness of intermittent preventive treatment for malaria in infants in Sub-Saharan Africa.	Conteh L, Sicuri E, Manzi F, Hutton G, Obonyo B, Tediosi F, Biao P, Masika P, Matovu F, Otieno P, Gosling RD, Hamel M, Odhiambo FO, Grobusch MP, Kremsner PG, Chandramohan D, Aponte JJ, Egan A, Schellenberg D, Macete E, Slutsker L, Newman RD, Alonso P, Menéndez C, Tanner M.	20559558	2010		IPTi	SP	3, 4, 9 months with EPI	2002-2004	2007	Mozambique	Manhica		RCT	infants	1503	perennial with seasonal peaks, EIR=38	2007 USD			748	-	-	-	-	-	-	-	-	-	-	-	-	-	-	-	-	-	-	-	-	-	-	-	-	-	-	-	-	-
The cost-effectiveness of intermittent preventive treatment for malaria in infants in Sub-Saharan Africa.	Conteh L, Sicuri E, Manzi F, Hutton G, Obonyo B, Tediosi F, Biao P, Masika P, Matovu F, Otieno P, Gosling RD, Hamel M, Odhiambo FO, Grobusch MP, Kremsner PG, Chandramohan D, Aponte JJ, Egan A, Schellenberg D, Macete E, Slutsker L, Newman RD, Alonso P, Menéndez C, Tanner M.	20559558	2010		IPTi	SP	3, 9, 15 months with EPI	2003-2005	2007	Ghana	Kumasi		RCT	infants	1070	perennial with seasonal peaks, EIR=400	2007 USD			535	-	-	-	-	-	-	-	-	-	-	-	-	-	-	-	-	-	-	-	-	-	-	-	-	-	-	-	-	-
The cost-effectiveness of intermittent preventive treatment for malaria in infants in Sub-Saharan Africa.	Conteh L, Sicuri E, Manzi F, Hutton G, Obonyo B, Tediosi F, Biao P, Masika P, Matovu F, Otieno P, Gosling RD, Hamel M, Odhiambo FO, Grobusch MP, Kremsner PG, Chandramohan D, Aponte JJ, Egan A, Schellenberg D, Macete E, Slutsker L, Newman RD, Alonso P, Menéndez C, Tanner M.	20559558	2010		IPTi	SP	3, 9, 15 months with EPI	2003-2005	2007	Ghana	Tamale		RCT	infants	1200	Perennial with seasonal peaks , EIR=NA	2007 USD			600	-	-	-	-	-	-	-	-	-	-	-	-	-	-	-	-	-	-	-	-	-	-	-	-	-	-	-	-	-
The cost-effectiveness of intermittent preventive treatment for malaria in infants in Sub-Saharan Africa.	Conteh L, Sicuri E, Manzi F, Hutton G, Obonyo B, Tediosi F, Biao P, Masika P, Matovu F, Otieno P, Gosling RD, Hamel M, Odhiambo FO, Grobusch MP, Kremsner PG, Chandramohan D, Aponte JJ, Egan A, Schellenberg D, Macete E, Slutsker L, Newman RD, Alonso P, Menéndez C, Tanner M.	20559558	2010		IPTi	SP	3, 9, 15 months with EPI	2003-2005	2007	Gabon	Lambarene		RCT	infants	1011	perennial with seasonal peaks, EIR=50	2007 USD			504	-	-	-	-	-	-	-	-	-	-	-	-	-	-	-	-	-	-	-	-	-	-	-	-	-	-	-	-	-
The cost-effectiveness of intermittent preventive treatment for malaria in infants in Sub-Saharan Africa.	Conteh L, Sicuri E, Manzi F, Hutton G, Obonyo B, Tediosi F, Biao P, Masika P, Matovu F, Otieno P, Gosling RD, Hamel M, Odhiambo FO, Grobusch MP, Kremsner PG, Chandramohan D, Aponte JJ, Egan A, Schellenberg D, Macete E, Slutsker L, Newman RD, Alonso P, Menéndez C, Tanner M.	20559558	2010		IPTi	SP-AS3	2, 3, 9 months with EPI	2004-2007	2007	Kenya	western Kenya		RCT	infants	1365	perennial, EIR=7	2007 USD			339	-	-	-	-	-	-	-	-	-	-	-	-	-	-	-	-	-	-	-	-	-	-	-	-	-	-	-	-	-
The cost-effectiveness of intermittent preventive treatment for malaria in infants in Sub-Saharan Africa.	Conteh L, Sicuri E, Manzi F, Hutton G, Obonyo B, Tediosi F, Biao P, Masika P, Matovu F, Otieno P, Gosling RD, Hamel M, Odhiambo FO, Grobusch MP, Kremsner PG, Chandramohan D, Aponte JJ, Egan A, Schellenberg D, Macete E, Slutsker L, Newman RD, Alonso P, Menéndez C, Tanner M.	20559558	2010		IPTi	AQ3-AS3	2, 3, 9 months with EPI	2004-2007	2007	Kenya	western Kenya		RCT	infants	1365	perennial, EIR=7	2007 USD			347	-	-	-	-	-	-	-	-	-	-	-	-	-	-	-	-	-	-	-	-	-	-	-	-	-	-	-	-	-
The cost-effectiveness of intermittent preventive treatment for malaria in infants in Sub-Saharan Africa.	Conteh L, Sicuri E, Manzi F, Hutton G, Obonyo B, Tediosi F, Biao P, Masika P, Matovu F, Otieno P, Gosling RD, Hamel M, Odhiambo FO, Grobusch MP, Kremsner PG, Chandramohan D, Aponte JJ, Egan A, Schellenberg D, Macete E, Slutsker L, Newman RD, Alonso P, Menéndez C, Tanner M.	20559558	2010		IPTi	CD3	2, 3, 9 months with EPI	2004-2007	2007	Kenya	western Kenya		RCT	infants	1365	perennial, EIR=7	2007 USD			342	-	-	-	-	-	-	-	-	-	-	-	-	-	-	-	-	-	-	-	-	-	-	-	-	-	-	-	-	-
The cost-effectiveness of intermittent preventive treatment for malaria in infants in Sub-Saharan Africa.	Conteh L, Sicuri E, Manzi F, Hutton G, Obonyo B, Tediosi F, Biao P, Masika P, Matovu F, Otieno P, Gosling RD, Hamel M, Odhiambo FO, Grobusch MP, Kremsner PG, Chandramohan D, Aponte JJ, Egan A, Schellenberg D, Macete E, Slutsker L, Newman RD, Alonso P, Menéndez C, Tanner M.	20559558	2010		IPTi	SP	2, 3, 9 months with EPI	2004-2008	2007	Tanzania	Korogwe		RCT	infants	1276	perennial with seasonal peak, EIR NA	2007 USD			319	-	-	-	-	-	-	-	-	-	-	-	-	-	-	-	-	-	-	-	-	-	-	-	-	-	-	-	-	-
The cost-effectiveness of intermittent preventive treatment for malaria in infants in Sub-Saharan Africa.	Conteh L, Sicuri E, Manzi F, Hutton G, Obonyo B, Tediosi F, Biao P, Masika P, Matovu F, Otieno P, Gosling RD, Hamel M, Odhiambo FO, Grobusch MP, Kremsner PG, Chandramohan D, Aponte JJ, Egan A, Schellenberg D, Macete E, Slutsker L, Newman RD, Alonso P, Menéndez C, Tanner M.	20559558	2010		IPTi	CD3	2, 3, 9 months with EPI	2004-2008	2007	Tanzania	Korogwe		RCT	infants	1276	perennial with seasonal peak, EIR NA	2007 USD			317	-	-	-	-	-	-	-	-	-	-	-	-	-	-	-	-	-	-	-	-	-	-	-	-	-	-	-	-	-
The cost-effectiveness of intermittent preventive treatment for malaria in infants in Sub-Saharan Africa.	Conteh L, Sicuri E, Manzi F, Hutton G, Obonyo B, Tediosi F, Biao P, Masika P, Matovu F, Otieno P, Gosling RD, Hamel M, Odhiambo FO, Grobusch MP, Kremsner PG, Chandramohan D, Aponte JJ, Egan A, Schellenberg D, Macete E, Slutsker L, Newman RD, Alonso P, Menéndez C, Tanner M.	20559558	2010		IPTi	MQ	2, 3, 9 months with EPI	2004-2008	2007	Tanzania	Korogwe		RCT	infants	1276	perennial with seasonal peak, EIR NA	2007 USD			320	-	-	-	-	-	-	-	-	-	-	-	-	-	-	-	-	-	-	-	-	-	-	-	-	-	-	-	-	-
The cost-effectiveness of intermittent preventive treatment for malaria in infants in Sub-Saharan Africa.	Conteh L, Sicuri E, Manzi F, Hutton G, Obonyo B, Tediosi F, Biao P, Masika P, Matovu F, Otieno P, Gosling RD, Hamel M, Odhiambo FO, Grobusch MP, Kremsner PG, Chandramohan D, Aponte JJ, Egan A, Schellenberg D, Macete E, Slutsker L, Newman RD, Alonso P, Menéndez C, Tanner M.	20559558	2010		IPTi	SP	2, 3, 9 months with EPI	2004-2008	2007	Tanzania	Some		RCT	infants	1136	low, EIR NA	2007 USD			283	-	-	-	-	-	-	-	-	-	-	-	-	-	-	-	-	-	-	-	-	-	-	-	-	-	-	-	-	-
The cost-effectiveness of intermittent preventive treatment for malaria in infants in Sub-Saharan Africa.	Conteh L, Sicuri E, Manzi F, Hutton G, Obonyo B, Tediosi F, Biao P, Masika P, Matovu F, Otieno P, Gosling RD, Hamel M, Odhiambo FO, Grobusch MP, Kremsner PG, Chandramohan D, Aponte JJ, Egan A, Schellenberg D, Macete E, Slutsker L, Newman RD, Alonso P, Menéndez C, Tanner M.	20559558	2010		IPTi	CD3	2, 3, 9 months with EPI	2004-2008	2007	Tanzania	Some		RCT	infants	1136	low, EIR NA	2007 USD			285	-	-	-	-	-	-	-	-	-	-	-	-	-	-	-	-	-	-	-	-	-	-	-	-	-	-	-	-	-
The cost-effectiveness of intermittent preventive treatment for malaria in infants in Sub-Saharan Africa.	Conteh L, Sicuri E, Manzi F, Hutton G, Obonyo B, Tediosi F, Biao P, Masika P, Matovu F, Otieno P, Gosling RD, Hamel M, Odhiambo FO, Grobusch MP, Kremsner PG, Chandramohan D, Aponte JJ, Egan A, Schellenberg D, Macete E, Slutsker L, Newman RD, Alonso P, Menéndez C, Tanner M.	20559558	2010		IPTi	MQ	2, 3, 9 months with EPI	2004-2008	2007	Tanzania	Some		RCT	infants	1136	low, EIR NA	2007 USD			284	-	-	-	-	-	-	-	-	-	-	-	-	-	-	-	-	-	-	-	-	-	-	-	-	-	-	-	-	-
[truncated: 8 more columns]

## Sheet: diagnostics raw data
Publication					Intervention details			Study information													Financial costs																	Economic costs
																					Breakdown %														Cost per			Breakdown %
Title	Authors	PubMed ID	Publication year	name	Intervention	Intervention details	Delivery	Study Period	Costing year	Country	Location	Scale	Study design	Cohort	Number in study	Transmission	Currency	Exchange rate	Perspective	People covered	diagnostics	treatment	personnel	training	IEC	overheads	capital	distribution	transport	storage	study costs	other	user	NA	patient diagnosed	patient diagnosed and treated	patient diagnosed and treated correctly	cost of drugs	treatment	distribution	transport	storage	personnel	training	IEC	overheads	capital	study costs	other
Relative costs and effectiveness of treating uncomplicated malaria in two rural districts in Zambia: implications for nationwide scale-up of home-based management.	Chanda P, Hamainza B, Moonga HB, Chalwe V, Banda P, Pagnoni F.	21651828	2011	Zambia	diagnosis with home management	ACT treatment	at home	2009	2009	Zambia	Chongwe, Kalomo	16079 in Chongwe, 18279 in Kalomo		all ages	~34358	moderate	2009 USD	1USD = ZMK4900	Provider	9847	94.5498	5.45024	-	-	-	-	-	-	-	-	-	-	-	-	3.99	4.22	-	-	-	-	-	-	-	-	-	-	-	-	-
Relative costs and effectiveness of treating uncomplicated malaria in two rural districts in Zambia: implications for nationwide scale-up of home-based management.	Chanda P, Hamainza B, Moonga HB, Chalwe V, Banda P, Pagnoni F.	21651828	2011	Zambia	diagnosis at health facility	ACT treatment	health facility	2009	2009	Zambia	Chongwe, Kalomo	16079 in Chongwe, 18279 in Kalomo		all ages	~34358	moderate	2009 USD	1USD = ZMK4900	Provider	53450	80.6354	19.3646	-	-	-	-	-	-	-	-	-	-	-	-	5.33	6.61	-	-	-	-	-	-	-	-	-	-	-	-	-
Cost-effectiveness of three malaria treatment strategies in rural Tigray, Ethiopia where both Plasmodium falciparum and Plasmodium vivax co-dominate.	Lemma H, San Sebastian M, Löfgren C, Barnabas G.	21303500	2011	Ethiopia	presumptive treatment	AL	health post	2007	2007	Ethiopia	Tigray		routine health service delivery	all ages		seasonal, unstable	2007 USD		Provider	453	0	100	-	-	-	-	-	-	-	-	-	-	-	-	-	-	11.08	-	-	-	-	-	-	-	-	-	-	-	-
Cost-effectiveness of three malaria treatment strategies in rural Tigray, Ethiopia where both Plasmodium falciparum and Plasmodium vivax co-dominate.	Lemma H, San Sebastian M, Löfgren C, Barnabas G.	21303500	2011	Ethiopia	RDT: AL for Pf, CQ for the rest	AL & CQ	health post	2007	2007	Ethiopia	Tigray		routine health service delivery	all ages		seasonal, unstable	2007 USD		Provider	580	55.524	44.5	-	-	-	-	-	-	-	-	-	-	-	-	-	-	4.66	-	-	-	-	-	-	-	-	-	-	-	-
Cost-effectiveness of three malaria treatment strategies in rural Tigray, Ethiopia where both Plasmodium falciparum and Plasmodium vivax co-dominate.	Lemma H, San Sebastian M, Löfgren C, Barnabas G.	21303500	2011	Ethiopia	RDT and referral where necessary	AL & CQ	health post	2007	2007	Ethiopia	Tigray		routine health service delivery	all ages		seasonal, unstable	2007 USD		Provider	2143	72.0841	27.9	-	-	-	-	-	-	-	-	-	-	-	-	-	-	1.69	-	-	-	-	-	-	-	-	-	-	-	-
Cost comparison of microscopy vs. empiric treatment for malaria in Southwestern Nigeria: a prospective study.	Parikh R, Amole I, Tarpley M, Gbadero D, Davidson M, Vermund SH.	21176228	2010	Nigeria*	clinical diagnosis	ART & AQ	hospital	2009	2009	Nigeria	Ogbomoso	304 patients		all patients presenting with clinical malaria	304		2009 USD	1USD = 147 Naira	Society	134	-	-	-	-	-	-	-	-	-	-	-	-	-	100	-	-	4.49	-	-	-	-	-	-	-	-	-	-	-	-
Cost comparison of microscopy vs. empiric treatment for malaria in Southwestern Nigeria: a prospective study.	Parikh R, Amole I, Tarpley M, Gbadero D, Davidson M, Vermund SH.	21176228	2010	Nigeria*	clinical diagnosis	ART & SP	hospital	2009	2009	Nigeria	Ogbomoso	304 patients		all patients presenting with clinical malaria	304		2009 USD	1USD = 147 Naira	Society	170	-	-	-	-	-	-	-	-	-	-	-	-	-	100	-	-	4.14	-	-	-	-	-	-	-	-	-	-	-	-
Cost comparison of microscopy vs. empiric treatment for malaria in Southwestern Nigeria: a prospective study.	Parikh R, Amole I, Tarpley M, Gbadero D, Davidson M, Vermund SH.	21176228	2010	Nigeria*	clinical diagnosis	ART & AQ	hospital	2009	2009	Nigeria	Ogbomoso	304 patients		all patients presenting with clinical malaria	304		2009 USD	1USD = 147 Naira	Society	170	-	-	-	-	-	-	-	-	-	-	-	-	-	100	-	-	4.63	-	-	-	-	-	-	-	-	-	-	-	-
Cost comparison of microscopy vs. empiric treatment for malaria in Southwestern Nigeria: a prospective study.	Parikh R, Amole I, Tarpley M, Gbadero D, Davidson M, Vermund SH.	21176228	2010	Nigeria*	Giemsa smear diagnosis	ART & AQ	hospital	2009	2009	Nigeria	Ogbomoso	304 patients		all patients presenting with clinical malaria	304		2009 USD	1USD = 147 Naira	Society	134	-	-	-	-	-	-	-	-	-	-	-	-	-	100	3.74	-	6.04	-	-	-	-	-	-	-	-	-	-	-	-
Cost comparison of microscopy vs. empiric treatment for malaria in Southwestern Nigeria: a prospective study.	Parikh R, Amole I, Tarpley M, Gbadero D, Davidson M, Vermund SH.	21176228	2010	Nigeria*	Giemsa smear diagnosis	ART & SP	hospital	2009	2009	Nigeria	Ogbomoso	304 patients		all patients presenting with clinical malaria	304		2009 USD	1USD = 147 Naira	Society	170	-	-	-	-	-	-	-	-	-	-	-	-	-	100	3.74	-	4.84	-	-	-	-	-	-	-	-	-	-	-	-
Cost comparison of microscopy vs. empiric treatment for malaria in Southwestern Nigeria: a prospective study.	Parikh R, Amole I, Tarpley M, Gbadero D, Davidson M, Vermund SH.	21176228	2010	Nigeria*	Giemsa smear diagnosis	ART & AQ	hospital	2009	2009	Nigeria	Ogbomoso	304 patients		all patients presenting with clinical malaria	304		2009 USD	1USD = 147 Naira	Society	170	-	-	-	-	-	-	-	-	-	-	-	-	-	100	3.74	-	4.97	-	-	-	-	-	-	-	-	-	-	-	-
Cost-effectiveness analysis of the available strategies for diagnosing malaria in outpatient clinics in Zambia.	Chanda P, Castillo-Riquelme M, Masiye F.	19356225	2009	Zambia	clinical		clinic	2005	2005	Zambia	Chingola, Kabwe, Kalomo, Chongwe	4 districts	cluster trial	malaria outpatient	catchment = 28528	seasonal, low and high	2005 USD	1 USD = 4512.51 ZMK	Provider	6520	-	-	83.4024	-	-	12.8023	3.79534	-	-	-	-	-	-	-	2.7	-	-	-	-	-	-	-	-	-	-	-	-	-	-
Cost-effectiveness analysis of the available strategies for diagnosing malaria in outpatient clinics in Zambia.	Chanda P, Castillo-Riquelme M, Masiye F.	19356225	2009	Zambia	microscopy		clinic	2005	2005	Zambia	Chingola, Kabwe, Kalomo, Chongwe	4 districts	cluster trial	malaria outpatient	catchment = 82434	seasonal, low and high	2005 USD	1 USD = 4512.51 ZMK	Provider	10460	13.485	-	64.28	-	-	12.7243	9.51186	-	-	-	-	-	-	-	8.2	-	-	-	-	-	-	-	-	-	-	-	-	-	-
Cost-effectiveness analysis of the available strategies for diagnosing malaria in outpatient clinics in Zambia.	Chanda P, Castillo-Riquelme M, Masiye F.	19356225	2009	Zambia	RDT		clinic	2005	2005	Zambia	Chingola, Kabwe, Kalomo, Chongwe	4 districts	cluster trial	malaria outpatient	catchment = 35260	seasonal, low and high	2005 USD	1 USD = 4512.51 ZMK	Provider	6685	32.6965	-	51.79	-	-	13.6251	1.98362	-	-	-	-	-	-	-	4.7	-	-	-	-	-	-	-	-	-	-	-	-	-	-
Cost-effectiveness analysis of the available strategies for diagnosing malaria in outpatient clinics in Zambia.	Chanda P, Castillo-Riquelme M, Masiye F.	19356225	2009	Zambia	clinical	and treatment ACT	clinic	2005	2005	Zambia	Chingola, Kabwe, Kalomo, Chongwe	4 districts	cluster trial	malaria outpatient	catchment = 28528	seasonal, low and high	2005 USD	1 USD = 4512.51 ZMK	Provider	6520	-	34.5305	54.6031	-	-	8.38159	2.48479	-	-	-	-	-	-	-	-	4.2	4.2	-	-	-	-	-	-	-	-	-	-	-	-
Cost-effectiveness analysis of the available strategies for diagnosing malaria in outpatient clinics in Zambia.	Chanda P, Castillo-Riquelme M, Masiye F.	19356225	2009	Zambia	microscopy	and treatment ACT	clinic	2005	2005	Zambia	Chingola, Kabwe, Kalomo, Chongwe	4 districts	cluster trial	malaria outpatient	catchment = 82434	seasonal, low and high	2005 USD	1 USD = 4512.51 ZMK	Provider	10460	11.7507	12.8609	56.013	-	-	11.0878	8.28855	-	-	-	-	-	-	-	-	9.4	8.8	-	-	-	-	-	-	-	-	-	-	-	-
Cost-effectiveness analysis of the available strategies for diagnosing malaria in outpatient clinics in Zambia.	Chanda P, Castillo-Riquelme M, Masiye F.	19356225	2009	Zambia	RDT	and treatment ACT	clinic	2005	2005	Zambia	Chingola, Kabwe, Kalomo, Chongwe	4 districts	cluster trial	malaria outpatient	catchment = 35260	seasonal, low and high	2005 USD	1 USD = 4512.51 ZMK	Provider	6685	26.13	20.0832	41.3889	-	-	10.8888	1.58525	-	-	-	-	-	-	-	-	5.9	5.2	-	-	-	-	-	-	-	-	-	-	-	-
Operational response to malaria epidemics: are rapid diagnostic tests cost-effective?	Rolland E, Checchi F, Pinoges L, Balkan S, Guthmann JP, Guerin PJ.	16553923	2006	Africa	presumptive	and treatment AS+AQ	community health workers		2004	SSA - Sudan and Ethiopia			model	all patients with fever or history of fever		prevalence = 25%	2004 Euro	1 Euro = 1.219 USD		10000 hypothetical	-	-	-	-	-	-	-	-	-	-	-	-	-	100	0.54	-	10	-	-	-	-	-	-	-	-	-	-	-	-
Operational response to malaria epidemics: are rapid diagnostic tests cost-effective?	Rolland E, Checchi F, Pinoges L, Balkan S, Guthmann JP, Guerin PJ.	16553923	2006	Africa	RDT	and treatment AS+AQ	community health workers		2004	SSA - Sudan and Ethiopia			model	all patients with fever or history of fever		prevalence = 25%	2004 Euro	1 Euro = 1.219 USD		10000 hypothetical	-	-	-	-	-	-	-	-	-	-	-	-	-	100	-	-	10.8	-	-	-	-	-	-	-	-	-	-	-	-
Operational response to malaria epidemics: are rapid diagnostic tests cost-effective?	Rolland E, Checchi F, Pinoges L, Balkan S, Guthmann JP, Guerin PJ.	16553923	2006	Africa	presumptive	and treatment AS+AQ	community health workers		2004	SSA - Sudan and Ethiopia			model	all patients with fever or history of fever		prevalence = 50%	2004 Euro	1 Euro = 1.219 USD		10000 hypothetical	-	-	-	-	-	-	-	-	-	-	-	-	-	100	0.54	-	5	-	-	-	-	-	-	-	-	-	-	-	-
Operational response to malaria epidemics: are rapid diagnostic tests cost-effective?	Rolland E, Checchi F, Pinoges L, Balkan S, Guthmann JP, Guerin PJ.	16553923	2006	Africa	RDT	and treatment AS+AQ	community health workers		2004	SSA - Sudan and Ethiopia			model	all patients with fever or history of fever		prevalence = 50%	2004 Euro	1 Euro = 1.219 USD		10000 hypothetical	-	-	-	-	-	-	-	-	-	-	-	-	-	100	-	-	6	-	-	-	-	-	-	-	-	-	-	-	-
Operational response to malaria epidemics: are rapid diagnostic tests cost-effective?	Rolland E, Checchi F, Pinoges L, Balkan S, Guthmann JP, Guerin PJ.	16553923	2006	Africa	presumptive	and treatment AS+AQ	community health workers		2004	SSA - Sudan and Ethiopia			model	all patients with fever or history of fever		prevalence = 75%	2004 Euro	1 Euro = 1.219 USD		10000 hypothetical	-	-	-	-	-	-	-	-	-	-	-	-	-	100	0.54	-	3.3	-	-	-	-	-	-	-	-	-	-	-	-
Operational response to malaria epidemics: are rapid diagnostic tests cost-effective?	Rolland E, Checchi F, Pinoges L, Balkan S, Guthmann JP, Guerin PJ.	16553923	2006	Africa	RDT	and treatment AS+AQ	community health workers		2004	SSA - Sudan and Ethiopia			model	all patients with fever or history of fever		prevalence = 75%	2004 Euro	1 Euro = 1.219 USD		10000 hypothetical	-	-	-	-	-	-	-	-	-	-	-	-	-	100	-	-	4.4	-	-	-	-	-	-	-	-	-	-	-	-
Determining cost-effectiveness and cost component of three malaria diagnostic models being used in remote non-microscope areas.	Bualombai P, Prajakwong S, Aussawatheerakul N, Congpoung K, Sudathip S, Thimasarn K, Sirichaisinthop J, Indaratna K, Kidson C, Srisuphanand M.	12971557	2003	Thailand	microscopy	and ACT	mobile malaria clinics	2000	2000	Thailand	Thai-Myanmar border		RCT	mostly 1-14 years	436	seasonal - API 57.19&10.08/1000	2000 Baht	1 USD = 42.36 Baht	Provider	145	-	4.12917	77.3529	14.0385	-	-	0.593664	-	-	-	-	3.88586	-	-	-	304.71	-	-	-	-	-	-	-	-	-	-	-	-	-
Determining cost-effectiveness and cost component of three malaria diagnostic models being used in remote non-microscope areas.	Bualombai P, Prajakwong S, Aussawatheerakul N, Congpoung K, Sudathip S, Thimasarn K, Sirichaisinthop J, Indaratna K, Kidson C, Srisuphanand M.	12971557	2003	Thailand	RDT	Optimal and ACT	mobile malaria clinics	2000	2000	Thailand	Thai-Myanmar border		RCT	mostly 1-14 years	436	seasonal - API 57.19&10.08/1000	2000 Baht	1 USD = 42.36 Baht	Provider	145	57.4463	6.99909	29.8287	0.114919	-	-	-	-	-	-	-	5.61099	-	-	-	249.47	-	-	-	-	-	-	-	-	-	-	-	-	-
Determining cost-effectiveness and cost component of three malaria diagnostic models being used in remote non-microscope areas.	Bualombai P, Prajakwong S, Aussawatheerakul N, Congpoung K, Sudathip S, Thimasarn K, Sirichaisinthop J, Indaratna K, Kidson C, Srisuphanand M.	12971557	2003	Thailand	RDT	Immunochromatographic test (ICT) and ACT	mobile malaria clinics	2000	2000	Thailand	Thai-Myanmar border		RCT	mostly 1-14 years	436	seasonal - API 57.19&10.08/1000	2000 Baht	1 USD = 42.36 Baht	Provider	146	55.4867	6.97443	27.199	0.104788	-	-	-	-	-	-	-	10.2351	-	-	-	271.72	-	-	-	-	-	-	-	-	-	-	-	-	-
Determining cost-effectiveness and cost component of three malaria diagnostic models being used in remote non-microscope areas.	Bualombai P, Prajakwong S, Aussawatheerakul N, Congpoung K, Sudathip S, Thimasarn K, Sirichaisinthop J, Indaratna K, Kidson C, Srisuphanand M.	12971557	2003	Thailand*	microscopy	and ACT	mobile malaria clinics	2000	2000	Thailand	Thai-Myanmar border		RCT	mostly 1-14 years	436	seasonal - API 57.19&10.08/1000	2000 Baht	1 USD = 42.36 Baht	Society	145	-	3.11861	58.4218	10.6027	-	-	0.448373	-	-	-	-	2.93485	24.4736	-	-	403.44	-	-	-	-	-	-	-	-	-	-	-	-	-
Determining cost-effectiveness and cost component of three malaria diagnostic models being used in remote non-microscope areas.	Bualombai P, Prajakwong S, Aussawatheerakul N, Congpoung K, Sudathip S, Thimasarn K, Sirichaisinthop J, Indaratna K, Kidson C, Srisuphanand M.	12971557	2003	Thailand*	RDT	Optimal and ACT	mobile malaria clinics	2000	2000	Thailand	Thai-Myanmar border		RCT	mostly 1-14 years	436	seasonal - API 57.19&10.08/1000	2000 Baht	1 USD = 42.36 Baht	Society	145	56.6467	6.90166	29.4134	0.113319	-	-	-	-	-	-	-	5.53289	1.392	-	-	252.99	-	-	-	-	-	-	-	-	-	-	-	-	-
Determining cost-effectiveness and cost component of three malaria diagnostic models being used in remote non-microscope areas.	Bualombai P, Prajakwong S, Aussawatheerakul N, Congpoung K, Sudathip S, Thimasarn K, Sirichaisinthop J, Indaratna K, Kidson C, Srisuphanand M.	12971557	2003	Thailand*	RDT	Immunochromatographic test (ICT) and ACT	mobile malaria clinics	2000	2000	Thailand	Thai-Myanmar border		RCT	mostly 1-14 years	436	seasonal - API 57.19&10.08/1000	2000 Baht	1 USD = 42.36 Baht	Society	146	54.0653	6.79577	26.5022	0.102104	-	-	-	-	-	-	-	9.97289	2.56278	-	-	278.86	-	-	-	-	-	-	-	-	-	-	-	-	-
Cost effectiveness of OptiMal(R) rapid diagnostic test for malaria in remote areas of the Amazon Region, Brazil.	Fernandes de Oliveira MR, de Castro Gomes A, Toscano CM.	20937094	2010	Brazil	microscopy		health facility	2006	2006	Brazil	Amazon, Para region		models based on NMCP data	patients presenting to health facility	33491 - hypothetical	6.28-184.27/1000 cases per year	2006 USD	1 USD = 2.17 Reais	Provider	33491	-	-	18.2057	58.7964	-	13.6133	1.34595	-	8.03856	-	-	-	-	-	6.79	-	-	-	-	-	-	-	-	-	-	-	-	-	-
Cost effectiveness of OptiMal(R) rapid diagnostic test for malaria in remote areas of the Amazon Region, Brazil.	Fernandes de Oliveira MR, de Castro Gomes A, Toscano CM.	20937094	2010	Brazil	RDT	Optimal	health facility	2006	2006	Brazil	Amazon, Para region		models based on NMCP data	patients presenting to health facility	33491 - hypothetical	6.28-184.27/1000 cases per year	2006 USD	1 USD = 2.17 Reais	Provider	33491	83.2301	-	10.203	0.809044	-	0.448437	-	-	5.30936	-	-	-	-	-	5.14	-	-	-	-	-	-	-	-	-	-	-	-	-	-
Lack of cost-savings from Rapid Diagnostic Tesr for malaria in Dar es Salaam, Tanzania (PhD thesis)	Yukich J		2009	Tanzania	microscopy	with ACT treatment	health facility	2008	2008	Tanzania	Dar es Salaam	6 health facilities	trial	patients presenting to health facilities	257	EIR=1.3	2008 USD	1 USD = 1222 TSH	Provider	80	0	74.026	-	-	-	25.5411	-	-	-	-	-	-	-	-	-	2.31	-	-	-	-	-	-	-	-	-	-	-	-	-
Lack of cost-savings from Rapid Diagnostic Tesr for malaria in Dar es Salaam, Tanzania (PhD thesis)	Yukich J		2009	Tanzania	RDT	with ACT treatment	health facility	2008	2008	Tanzania	Dar es Salaam	6 health facilities	trial	patients presenting to health facilities	257	EIR=1.3	2008 USD	1 USD = 1222 TSH	Provider	177	21.547	35.0829	-	-	-	43.6464	-	-	-	-	-	-	-	-	-	3.62	-	-	-	-	-	-	-	-	-	-	-	-	-
Lack of cost-savings from Rapid Diagnostic Tesr for malaria in Dar es Salaam, Tanzania (PhD thesis)	Yukich J		2009	Tanzania*	microscopy	with ACT treatment	health facility	2008	2008	Tanzania	Dar es Salaam	6 health facilities	trial	patients presenting to health facilities	257	EIR=1.3	2008 USD	1 USD = 1222 TSH	Society	80	0	46.594	-	-	-	16.0763	-	-	-	-	-	-	37.0572	-	-	3.67	-	-	-	-	-	-	-	-	-	-	-	-	-
Lack of cost-savings from Rapid Diagnostic Tesr for malaria in Dar es Salaam, Tanzania (PhD thesis)	Yukich J		2009	Tanzania*	RDT	with ACT treatment	health facility	2008	2008	Tanzania	Dar es Salaam	6 health facilities	trial	patients presenting to health facilities	257	EIR=1.3	2008 USD	1 USD = 1222 TSH	Society	177	16.5957	27.0213	-	-	-	33.617	-	-	-	-	-	-	22.9787	-	-	4.7	-	-	-	-	-	-	-	-	-	-	-	-	-
A cost analysis of the use of the rapid, whole-blood, immunochromatographic P.f/P.v assay for the diagnosis of Plasmodium vivax malaria in a rural area of Sri Lanka.	Fernando SD, Karunaweera ND, Fernando WP, Attanayake N, Wickremasinghe AR.	15000725	2004	Sri Lanka	microscopy of blood smears	test for P. vivax	health facility	2001-2002	2002	Sri Lanka	Moneragala district			patients >5 years with history of fever	328	moderate	2002 USD	1 USD = 96 SL Rs	Provider	328	44.6761	-	45.7558	0.632911	-	6.10573	2.82949	-	-	-	-	-	-	-	0.28	-	-	-	-	-	-	-	-	-	-	-	-	-	-
A cost analysis of the use of the rapid, whole-blood, immunochromatographic P.f/P.v assay for the diagnosis of Plasmodium vivax malaria in a rural area of Sri Lanka.	Fernando SD, Karunaweera ND, Fernando WP, Attanayake N, Wickremasinghe AR.	15000725	2004	Sri Lanka	RDT: immunochromatographic text (ICT)	test for P. vivax	health facility	2001-2002	2002	Sri Lanka	Moneragala district			patients >5 years with history of fever	328	moderate	2002 USD	1 USD = 96 SL Rs	Provider	328	99.1015	-	0.898546	-	-	-	-	-	-	-	-	-	-	-	3.82	-	-	-	-	-	-	-	-	-	-	-	-	-	-
[truncated: 11 more columns]

## Sheet: treatment raw data
Publication					Intervention details			Study information													Financial costs															Economic costs
																					Breakdown %												Cost per			Breakdown %												Cost per
Title	Authors	PubMed ID	Publication year	name	Intervention	Intervention details	Delivery	Study Period	Costing year	Country	Location	Scale	Study design	Cohort	Number in study	Transmission	Currency	Exchange rate	Perspective	People covered	diagnostics	treatment	personnel	training	IEC	overheads	capital	transport	storage	other	user	NA	patient treated	per year for treatment	patient diagnosed and treated correctly	diagnostics	treatment	personnel	training	IEC	overheads	capital	transport	storage	other	user	NA	patient treated	per year for treatment
Cost-effectiveness of parenteral artesunate for treating children with severe malaria in sub-Saharan Africa.	Lubell Y, Riewpaiboon A, Dondorp AM, von Seidlein L, Mokuolu OA, Nansumba M, Gesase S, Kent A, Mtove G, Olaosebikan R, Ngum WP, Fanello CI, Hendriksen I, Day NP, White NJ, Yeung S.	21734764	2011	Tanzania	quinine for severe malaria		inpatient	2009-2010	2009	Tanzania	Teule	secondary hospital (district)		children presenting to hospital	5400	Endemic and perennial with seasonal peaks/High	2009 USD		Provider	2300	-	-	-	-	-	-	-	-	-	-	-	-	-	-	-	-	1.8	-	-	-	98.2	-	-	-	-	-	-	65.5	-
Cost-effectiveness of parenteral artesunate for treating children with severe malaria in sub-Saharan Africa.	Lubell Y, Riewpaiboon A, Dondorp AM, von Seidlein L, Mokuolu OA, Nansumba M, Gesase S, Kent A, Mtove G, Olaosebikan R, Ngum WP, Fanello CI, Hendriksen I, Day NP, White NJ, Yeung S.	21734764	2011	Tanzania	artesunate for severe malaria		inpatient	2009-2010	2009	Tanzania	Teule	secondary hospital (district)		children presenting to hospital	5400	Endemic and perennial with seasonal peaks/High	2009 USD		Provider	2300	-	-	-	-	-	-	-	-	-	-	-	-	-	-	-	-	4.1	-	-	-	95.9	-	-	-	-	-	-	66.7	-
Cost-effectiveness of parenteral artesunate for treating children with severe malaria in sub-Saharan Africa.	Lubell Y, Riewpaiboon A, Dondorp AM, von Seidlein L, Mokuolu OA, Nansumba M, Gesase S, Kent A, Mtove G, Olaosebikan R, Ngum WP, Fanello CI, Hendriksen I, Day NP, White NJ, Yeung S.	21734764	2011	Tanzania	quinine for severe malaria		inpatient	2009-2010	2009	Tanzania	Korogwe	primary hospital (district)		children presenting to hospital	5400	Endemic and perennial with seasonal peaks/Low	2009 USD		Provider	2300	-	-	-	-	-	-	-	-	-	-	-	-	-	-	-	-	2.8	-	-	-	97.2	-	-	-	-	-	-	55.6	-
Cost-effectiveness of parenteral artesunate for treating children with severe malaria in sub-Saharan Africa.	Lubell Y, Riewpaiboon A, Dondorp AM, von Seidlein L, Mokuolu OA, Nansumba M, Gesase S, Kent A, Mtove G, Olaosebikan R, Ngum WP, Fanello CI, Hendriksen I, Day NP, White NJ, Yeung S.	21734764	2011	Tanzania	artesunate for severe malaria		inpatient	2009-2010	2009	Tanzania	Korogwe	primary hospital (district)		children presenting to hospital	5400	Endemic and perennial with seasonal peaks/Low	2009 USD		Provider	2300	-	-	-	-	-	-	-	-	-	-	-	-	-	-	-	-	6.4	-	-	-	93.6	-	-	-	-	-	-	54	-
Cost-effectiveness of parenteral artesunate for treating children with severe malaria in sub-Saharan Africa.	Lubell Y, Riewpaiboon A, Dondorp AM, von Seidlein L, Mokuolu OA, Nansumba M, Gesase S, Kent A, Mtove G, Olaosebikan R, Ngum WP, Fanello CI, Hendriksen I, Day NP, White NJ, Yeung S.	21734764	2011	Uganda	quinine for severe malaria		inpatient	2009-2010	2009	Uganda	Mbarara	tertiary hospital		children presenting to hospital	5400	Endemic and perennial with seasonal peaks/High	2009 USD		Provider	2300	-	-	-	-	-	-	-	-	-	-	-	-	-	-	-	-	2	-	-	-	98	-	-	-	-	-	-	58.6	-
Cost-effectiveness of parenteral artesunate for treating children with severe malaria in sub-Saharan Africa.	Lubell Y, Riewpaiboon A, Dondorp AM, von Seidlein L, Mokuolu OA, Nansumba M, Gesase S, Kent A, Mtove G, Olaosebikan R, Ngum WP, Fanello CI, Hendriksen I, Day NP, White NJ, Yeung S.	21734764	2011	Uganda	artesunate for severe malaria		inpatient	2009-2010	2009	Uganda	Mbarara	tertiary hospital		children presenting to hospital	5400	Endemic and perennial with seasonal peaks/High	2009 USD		Provider	2300	-	-	-	-	-	-	-	-	-	-	-	-	-	-	-	-	6.2	-	-	-	93.8	-	-	-	-	-	-	59.6	-
Cost-effectiveness of parenteral artesunate for treating children with severe malaria in sub-Saharan Africa.	Lubell Y, Riewpaiboon A, Dondorp AM, von Seidlein L, Mokuolu OA, Nansumba M, Gesase S, Kent A, Mtove G, Olaosebikan R, Ngum WP, Fanello CI, Hendriksen I, Day NP, White NJ, Yeung S.	21734764	2011	Nigeria	quinine for severe malaria		inpatient	2009-2010	2009	Nigeria	Ilorin	tertiary hospital		children presenting to hospital	5400	Endemic and perennial with seasonal peaks/High	2009 USD		Provider	2300	-	-	-	-	-	-	-	-	-	-	-	-	-	-	-	-	1.3	-	-	-	98.7	-	-	-	-	-	-	86.2	-
Cost-effectiveness of parenteral artesunate for treating children with severe malaria in sub-Saharan Africa.	Lubell Y, Riewpaiboon A, Dondorp AM, von Seidlein L, Mokuolu OA, Nansumba M, Gesase S, Kent A, Mtove G, Olaosebikan R, Ngum WP, Fanello CI, Hendriksen I, Day NP, White NJ, Yeung S.	21734764	2011	Nigeria	artesunate for severe malaria		inpatient	2009-2010	2009	Nigeria	Ilorin	tertiary hospital		children presenting to hospital	5400	Endemic and perennial with seasonal peaks/High	2009 USD		Provider	2300	-	-	-	-	-	-	-	-	-	-	-	-	-	-	-	-	3.2	-	-	-	96.8	-	-	-	-	-	-	108.7	-
Cost-effectiveness of parenteral artesunate for treating children with severe malaria in sub-Saharan Africa.	Lubell Y, Riewpaiboon A, Dondorp AM, von Seidlein L, Mokuolu OA, Nansumba M, Gesase S, Kent A, Mtove G, Olaosebikan R, Ngum WP, Fanello CI, Hendriksen I, Day NP, White NJ, Yeung S.	21734764	2011	Africa	quinine for severe malaria		inpatient	2009-2010	2009	sub-Saharan Africa				children presenting to hospital	5400		2009 USD		Provider	2300	-	-	-	-	-	-	-	-	-	-	-	-	-	-	-	-	2	-	-	-	98	-	-	-	-	-	-	63.5	-
Cost-effectiveness of parenteral artesunate for treating children with severe malaria in sub-Saharan Africa.	Lubell Y, Riewpaiboon A, Dondorp AM, von Seidlein L, Mokuolu OA, Nansumba M, Gesase S, Kent A, Mtove G, Olaosebikan R, Ngum WP, Fanello CI, Hendriksen I, Day NP, White NJ, Yeung S.	21734764	2011	Africa	artesunate for severe malaria		inpatient	2009-2010	2009	sub-Saharan Africa				children presenting to hospital	5400		2009 USD		Provider	2300	-	-	-	-	-	-	-	-	-	-	-	-	-	-	-	-	4.9	-	-	-	95.1	-	-	-	-	-	-	66.5	-
Cost-effectiveness of artemisinin combination therapy for uncomplicated malaria in children: data from Papua New Guinea.	Davis WA, Clarke PM, Siba PM, Karunajeewa HA, Davy C, Mueller I, Davis TM.	21379417	2011	Papua New Guinea*	treatment of uncomplicated P. falciparum	CQ & SP	health clinic	2005-2007	2008	Papua New Guinea	Madanf and East Sepik		RCT	children 6-60 months	656		2008 USD	1 PGK = USD 0.345	Societal	81	-	1.42857	-	-	-	98.6	-	-	-	-	-	-	3.5	-	-	-	-	-	-	-	-	-	-	-	-	-	-	-	-
Cost-effectiveness of artemisinin combination therapy for uncomplicated malaria in children: data from Papua New Guinea.	Davis WA, Clarke PM, Siba PM, Karunajeewa HA, Davy C, Mueller I, Davis TM.	21379417	2011	Papua New Guinea*	treatment of uncomplicated P. falciparum	ART & SP	health clinic	2005-2007	2008	Papua New Guinea	Madanf and East Sepik		RCT	children 6-60 months	656		2008 USD	1 PGK = USD 0.345	Societal	103	-	13.5897	-	-	-	86.4	-	-	-	-	-	-	3.9	-	-	-	-	-	-	-	-	-	-	-	-	-	-	-	-
Cost-effectiveness of artemisinin combination therapy for uncomplicated malaria in children: data from Papua New Guinea.	Davis WA, Clarke PM, Siba PM, Karunajeewa HA, Davy C, Mueller I, Davis TM.	21379417	2011	Papua New Guinea*	treatment of uncomplicated P. falciparum	DHA & PQ	health clinic	2005-2007	2008	Papua New Guinea	Madanf and East Sepik		RCT	children 6-60 months	656		2008 USD	1 PGK = USD 0.345	Societal	100	-	8.40108	-	-	-	91.6	-	-	-	-	-	-	3.69	-	-	-	-	-	-	-	-	-	-	-	-	-	-	-	-
Cost-effectiveness of artemisinin combination therapy for uncomplicated malaria in children: data from Papua New Guinea.	Davis WA, Clarke PM, Siba PM, Karunajeewa HA, Davy C, Mueller I, Davis TM.	21379417	2011	Papua New Guinea*	treatment of uncomplicated P. falciparum	AL	health clinic	2005-2007	2008	Papua New Guinea	Madanf and East Sepik		RCT	children 6-60 months	656		2008 USD	1 PGK = USD 0.345	Societal	104	-	8.52018	-	-	-	91.5	-	-	-	-	-	-	4.46	-	-	-	-	-	-	-	-	-	-	-	-	-	-	-	-
Cost-effectiveness of artemisinin combination therapy for uncomplicated malaria in children: data from Papua New Guinea.	Davis WA, Clarke PM, Siba PM, Karunajeewa HA, Davy C, Mueller I, Davis TM.	21379417	2011	Papua New Guinea*	treatment of uncomplicated P. vivax	CQ & SP	health clinic	2005-2007	2008	Papua New Guinea	Madanf and East Sepik		RCT	children 6-60 months	656		2008 USD	1 PGK = USD 0.345	Societal	46	-	1.73697	-	-	-	98.3	-	-	-	-	-	-	4.03	-	-	-	-	-	-	-	-	-	-	-	-	-	-	-	-
Cost-effectiveness of artemisinin combination therapy for uncomplicated malaria in children: data from Papua New Guinea.	Davis WA, Clarke PM, Siba PM, Karunajeewa HA, Davy C, Mueller I, Davis TM.	21379417	2011	Papua New Guinea*	treatment of uncomplicated P. vivax	ART & SP	health clinic	2005-2007	2008	Papua New Guinea	Madanf and East Sepik		RCT	children 6-60 months	656		2008 USD	1 PGK = USD 0.345	Societal	39	-	9.56522	-	-	-	90.4	-	-	-	-	-	-	4.6	-	-	-	-	-	-	-	-	-	-	-	-	-	-	-	-
Cost-effectiveness of artemisinin combination therapy for uncomplicated malaria in children: data from Papua New Guinea.	Davis WA, Clarke PM, Siba PM, Karunajeewa HA, Davy C, Mueller I, Davis TM.	21379417	2011	Papua New Guinea*	treatment of uncomplicated P. vivax	DHA & PQ	health clinic	2005-2007	2008	Papua New Guinea	Madanf and East Sepik		RCT	children 6-60 months	656		2008 USD	1 PGK = USD 0.345	Societal	36	-	6.61578	-	-	-	93.4	-	-	-	-	-	-	3.93	-	-	-	-	-	-	-	-	-	-	-	-	-	-	-	-
Cost-effectiveness of artemisinin combination therapy for uncomplicated malaria in children: data from Papua New Guinea.	Davis WA, Clarke PM, Siba PM, Karunajeewa HA, Davy C, Mueller I, Davis TM.	21379417	2011	Papua New Guinea*	treatment of uncomplicated P. vivax	AL	health clinic	2005-2007	2008	Papua New Guinea	Madanf and East Sepik		RCT	children 6-60 months	656		2008 USD	1 PGK = USD 0.345	Societal	33	-	5.97303	-	-	-	94	-	-	-	-	-	-	5.19	-	-	-	-	-	-	-	-	-	-	-	-	-	-	-	-
A cost-effectiveness analysis of artemether lumefantrine for treatment of uncomplicated malaria in Zambia.	Chanda P, Masiye F, Chitah BM, Sipilanyambe N, Hawela M, Banda P, Okorosobo T.	17313682	2007	Zambia	treatment of uncomplicated malaria	AL	outpatient facilities - health centres	2004	2005	Zambia	Kabwe, Chongwe, Chipata, Kalomo, Chingola, Samfya	6 district sites	health system data	patients presenting at clinics	55509	429.3/1000 cases	2005 USD	1 USD = 3500 ZMK	Provider	55509	57.9019	18.1199	11.4441	-	-	7.35695	5.17711	-	-	-	-	-	7.34	-	-	-	-	-	-	-	-	-	-	-	-	-	-	-	-
A cost-effectiveness analysis of artemether lumefantrine for treatment of uncomplicated malaria in Zambia.	Chanda P, Masiye F, Chitah BM, Sipilanyambe N, Hawela M, Banda P, Okorosobo T.	17313682	2007	Zambia	treatment of uncomplicated malaria	SP	outpatient facilities - health centres	2004	2005	Zambia	Kabwe, Chongwe, Chipata, Kalomo, Chingola, Samfya	6 district sites	health system data	patients presenting at clinics	55509	429.3/1000 cases	2005 USD	1 USD = 3500 ZMK	Provider	55509	68.6591	2.90792	13.5703	-	-	8.72375	6.13893	-	-	-	-	-	6.19	-	-	-	-	-	-	-	-	-	-	-	-	-	-	-	-
Cost-effectiveness study of three antimalarial drug combinations in Tanzania.	Wiseman V, Kim M, Mutabingwa TK, Whitty CJ.	17032059	2006	Tanzania	malaria treatment	SP	hospital	2002-2004	2005	Tanzania	Tuele, Muheza	hospital	health system data	children presenting to hospital	1811	EIR ~ 300	2005 USD	1 USD = 1076 TSH	Provider		-	0.785855	78.1925	-	-	11.1984	9.82318	-	-	-	-	-	5.09	-	-	-	-	-	-	-	-	-	-	-	-	-	-	-	-
Cost-effectiveness study of three antimalarial drug combinations in Tanzania.	Wiseman V, Kim M, Mutabingwa TK, Whitty CJ.	17032059	2006	Tanzania	malaria treatment	AQ	hospital	2002-2004	2005	Tanzania	Tuele, Muheza	hospital	health system data	children presenting to hospital	1811	EIR ~ 300	2005 USD	1 USD = 1076 TSH	Provider	270	-	1.55945	77.5828	-	-	11.1111	9.74659	-	-	-	-	-	5.13	-	-	-	-	-	-	-	-	-	-	-	-	-	-	-	-
Cost-effectiveness study of three antimalarial drug combinations in Tanzania.	Wiseman V, Kim M, Mutabingwa TK, Whitty CJ.	17032059	2006	Tanzania	malaria treatment	AQ + SP	hospital	2002-2004	2005	Tanzania	Tuele, Muheza	hospital	health system data	children presenting to hospital	1811	EIR ~ 300	2005 USD	1 USD = 1076 TSH	Provider	507	-	2.50965	76.834	-	-	11.0039	9.65251	-	-	-	-	-	5.18	-	-	-	-	-	-	-	-	-	-	-	-	-	-	-	-
Cost-effectiveness study of three antimalarial drug combinations in Tanzania.	Wiseman V, Kim M, Mutabingwa TK, Whitty CJ.	17032059	2006	Tanzania	malaria treatment	AQ + artesunate	hospital	2002-2004	2005	Tanzania	Tuele, Muheza	hospital	health system data	children presenting to hospital	1811	EIR ~ 300	2005 USD	1 USD = 1076 TSH	Provider	515	-	9.17266	71.5827	-	-	10.2518	8.99281	-	-	-	-	-	5.56	-	-	-	-	-	-	-	-	-	-	-	-	-	-	-	-
Cost-effectiveness study of three antimalarial drug combinations in Tanzania.	Wiseman V, Kim M, Mutabingwa TK, Whitty CJ.	17032059	2006	Tanzania	malaria treatment	AL	hospital	2002-2004	2005	Tanzania	Tuele, Muheza	hospital	health system data	children presenting to hospital	1811	EIR ~ 300	2005 USD	1 USD = 1076 TSH	Provider	519	-	15.2685	66.7785	-	-	9.56376	8.38926	-	-	-	-	-	5.96	-	-	-	-	-	-	-	-	-	-	-	-	-	-	-	-
Cost-effectiveness study of three antimalarial drug combinations in Tanzania.	Wiseman V, Kim M, Mutabingwa TK, Whitty CJ.	17032059	2006	Tanzania*	malaria treatment	SP	hospital	2002-2004	2005	Tanzania	Tuele, Muheza	hospital	health system data	children presenting to hospital	1811	EIR ~ 300	2005 USD	1 USD = 1076 TSH	Society		-	0.192957	19.1992	-	-	2.74964	2.41196	-	-	-	75.4462	-	20.73	-	-	-	-	-	-	-	-	-	-	-	-	-	-	-	-
Cost-effectiveness study of three antimalarial drug combinations in Tanzania.	Wiseman V, Kim M, Mutabingwa TK, Whitty CJ.	17032059	2006	Tanzania*	malaria treatment	AQ	hospital	2002-2004	2005	Tanzania	Tuele, Muheza	hospital	health system data	children presenting to hospital	1811	EIR ~ 300	2005 USD	1 USD = 1076 TSH	Society	270	-	0.385171	19.1623	-	-	2.74434	2.40732	-	-	-	75.3009	-	20.77	-	-	-	-	-	-	-	-	-	-	-	-	-	-	-	-
Cost-effectiveness study of three antimalarial drug combinations in Tanzania.	Wiseman V, Kim M, Mutabingwa TK, Whitty CJ.	17032059	2006	Tanzania*	malaria treatment	AQ + SP	hospital	2002-2004	2005	Tanzania	Tuele, Muheza	hospital	health system data	children presenting to hospital	1811	EIR ~ 300	2005 USD	1 USD = 1076 TSH	Society	507	-	1.14943	35.1901	-	-	5.03979	4.42087	-	-	-	54.1998	-	11.31	-	-	-	-	-	-	-	-	-	-	-	-	-	-	-	-
Cost-effectiveness study of three antimalarial drug combinations in Tanzania.	Wiseman V, Kim M, Mutabingwa TK, Whitty CJ.	17032059	2006	Tanzania*	malaria treatment	AQ + artesunate	hospital	2002-2004	2005	Tanzania	Tuele, Muheza	hospital	health system data	children presenting to hospital	1811	EIR ~ 300	2005 USD	1 USD = 1076 TSH	Society	515	-	5.02463	39.2118	-	-	5.61576	4.92611	-	-	-	45.2217	-	10.15	-	-	-	-	-	-	-	-	-	-	-	-	-	-	-	-
Cost-effectiveness study of three antimalarial drug combinations in Tanzania.	Wiseman V, Kim M, Mutabingwa TK, Whitty CJ.	17032059	2006	Tanzania*	malaria treatment	AL	hospital	2002-2004	2005	Tanzania	Tuele, Muheza	hospital	health system data	children presenting to hospital	1811	EIR ~ 300	2005 USD	1 USD = 1076 TSH	Society	519	-	9.2952	40.6537	-	-	5.82227	5.10725	-	-	-	39.1216	-	9.79	-	-	-	-	-	-	-	-	-	-	-	-	-	-	-	-
A cost-effectiveness analysis of three antimalarial treatments for acute, uncomplicated Plasmodium falciparum malaria in Mumbai, India.	Gogtay NJ, Kadam VS, Desai S, Kamtekar KD, Dalvi SS, Kshirsagar NA.	14710972	2003	India	malaria treatment	chloroquine	hospital	1996-1998	1998	India		hospital	data from hospital records	people presenting to hospital	254		1998?	1 USD = 50 Rupees	Provider - hospital	76	-	4.28816	28.8165	-	-	66.8954	-	-	-	-	-	-	583	-	-	-	-	-	-	-	-	-	-	-	-	-	-	-	-
A cost-effectiveness analysis of three antimalarial treatments for acute, uncomplicated Plasmodium falciparum malaria in Mumbai, India.	Gogtay NJ, Kadam VS, Desai S, Kamtekar KD, Dalvi SS, Kshirsagar NA.	14710972	2003	India	malaria treatment	mefloquine	hospital	1996-1998	1998	India		hospital	data from hospital records	people presenting to hospital	254		1998?	1 USD = 50 Rupees	Provider - hospital	58	-	20.6259	23.8976	-	-	55.4765	-	-	-	-	-	-	703	-	-	-	-	-	-	-	-	-	-	-	-	-	-	-	-
A cost-effectiveness analysis of three antimalarial treatments for acute, uncomplicated Plasmodium falciparum malaria in Mumbai, India.	Gogtay NJ, Kadam VS, Desai S, Kamtekar KD, Dalvi SS, Kshirsagar NA.	14710972	2003	India	malaria treatment	co-artemether	hospital	1996-1998	1998	India		hospital	data from hospital records	people presenting to hospital	254		1998?	1 USD = 50 Rupees	Provider - hospital	65	-	2.6178	29.3194	-	-	68.0628	-	-	-	-	-	-	573*	-	-	-	-	-	-	-	-	-	-	-	-	-	-	-	-
A cost-effectiveness analysis of three antimalarial treatments for acute, uncomplicated Plasmodium falciparum malaria in Mumbai, India.	Gogtay NJ, Kadam VS, Desai S, Kamtekar KD, Dalvi SS, Kshirsagar NA.	14710972	2003	India*	malaria treatment	chloroquine	hospital	1996-1998	1998	India		hospital	data from hospital records	people presenting to hospital	254		1998?	1 USD = 50 Rupees	Society	76	-	2.34082	15.7303	-	-	36.5169	-	-	-	-	45.5056	-	1068	-	-	-	-	-	-	-	-	-	-	-	-	-	-	-	-
A cost-effectiveness analysis of three antimalarial treatments for acute, uncomplicated Plasmodium falciparum malaria in Mumbai, India.	Gogtay NJ, Kadam VS, Desai S, Kamtekar KD, Dalvi SS, Kshirsagar NA.	14710972	2003	India*	malaria treatment	mefloquine	hospital	1996-1998	1998	India		hospital	data from hospital records	people presenting to hospital	254		1998?	1 USD = 50 Rupees	Society	58	-	12.2054	14.1414	-	-	32.8283	-	-	-	-	40.8249	-	1188	-	-	-	-	-	-	-	-	-	-	-	-	-	-	-	-
A cost-effectiveness analysis of three antimalarial treatments for acute, uncomplicated Plasmodium falciparum malaria in Mumbai, India.	Gogtay NJ, Kadam VS, Desai S, Kamtekar KD, Dalvi SS, Kshirsagar NA.	14710972	2003	India*	malaria treatment	co-artemether	hospital	1996-1998	1998	India		hospital	data from hospital records	people presenting to hospital	254		1998?	1 USD = 50 Rupees	Society	65	-	1.42721	15.9848	-	-	37.1075	-	-	-	-	45.4805	-	1051*	-	-	-	-	-	-	-	-	-	-	-	-	-	-	-	-
Cost-effectiveness of artesunate for the treatment of severe malaria.	Lubell Y, Yeung S, Dondorp AM, Day NP, Nosten F, Tjitra E, Abul Faiz M, Yunus EB, Anstey NM, Mishra SK, Mohanty S, White NJ, Mills AJ.	19187518	2009	Bangladesh	treatment for severe malaria	artesunate	hospital	2003-2005	2008	Bangladesh		hospital	multi-centre trial	people presenting to hospital	1461		2008 USD		Provider - hospital	222	-	-	-	-	-	-	-	-	-	-	-	-	-	-	-	-	35.9091	2.5	-	-	61.3636	-	-	-	-	-	-	44	-
Cost-effectiveness of artesunate for the treatment of severe malaria.	Lubell Y, Yeung S, Dondorp AM, Day NP, Nosten F, Tjitra E, Abul Faiz M, Yunus EB, Anstey NM, Mishra SK, Mohanty S, White NJ, Mills AJ.	19187518	2009	India	treatment for severe malaria	artesunate	hospital	2003-2005	2008	India		hospital	multi-centre trial	people presenting to hospital	1461		2008 USD		Provider - hospital	70	-	-	-	-	-	-	-	-	-	-	-	-	-	-	-	-	30.7255	1.99147	-	-	67.2831	-	-	-	-	-	-	70.3	-
Cost-effectiveness of artesunate for the treatment of severe malaria.	Lubell Y, Yeung S, Dondorp AM, Day NP, Nosten F, Tjitra E, Abul Faiz M, Yunus EB, Anstey NM, Mishra SK, Mohanty S, White NJ, Mills AJ.	19187518	2009	Indonesia	treatment for severe malaria	artesunate	hospital	2003-2005	2008	Indonesia		hospital	multi-centre trial	people presenting to hospital	1461		2008 USD		Provider - hospital	143	-	-	-	-	-	-	-	-	-	-	-	-	-	-	-	-	20	78.5075	-	-	1.49254	-	-	-	-	-	-	67	-
Cost-effectiveness of artesunate for the treatment of severe malaria.	Lubell Y, Yeung S, Dondorp AM, Day NP, Nosten F, Tjitra E, Abul Faiz M, Yunus EB, Anstey NM, Mishra SK, Mohanty S, White NJ, Mills AJ.	19187518	2009	Myanmar	treatment for severe malaria	artesunate	hospital	2003-2005	2008	Myanmar		hospital	multi-centre trial	people presenting to hospital	1461		2008 USD		Provider - hospital	295	-	-	-	-	-	-	-	-	-	-	-	-	-	-	-	-	48.3271	47.9554	-	-	3.71747	-	-	-	-	-	-	26.9	-
Cost-effectiveness of artesunate for the treatment of severe malaria.	Lubell Y, Yeung S, Dondorp AM, Day NP, Nosten F, Tjitra E, Abul Faiz M, Yunus EB, Anstey NM, Mishra SK, Mohanty S, White NJ, Mills AJ.	19187518	2009	Bangladesh	treatment for severe malaria	Quinine	hospital	2003-2005	2008	Bangladesh		hospital	multi-centre trial	people presenting to hospital	1461		2008 USD		Provider - hospital	231	-	-	-	-	-	-	-	-	-	-	-	-	-	-	-	-	14.2857	62.2857	-	-	23.4286	-	-	-	-	-	-	35	-
Cost-effectiveness of artesunate for the treatment of severe malaria.	Lubell Y, Yeung S, Dondorp AM, Day NP, Nosten F, Tjitra E, Abul Faiz M, Yunus EB, Anstey NM, Mishra SK, Mohanty S, White NJ, Mills AJ.	19187518	2009	India	treatment for severe malaria	Quinine	hospital	2003-2005	2008	India		hospital	multi-centre trial	people presenting to hospital	1461		2008 USD		Provider - hospital	72	-	-	-	-	-	-	-	-	-	-	-	-	-	-	-	-	9.10596	75.4967	-	-	15.3974	-	-	-	-	-	-	60.4	-
Cost-effectiveness of artesunate for the treatment of severe malaria.	Lubell Y, Yeung S, Dondorp AM, Day NP, Nosten F, Tjitra E, Abul Faiz M, Yunus EB, Anstey NM, Mishra SK, Mohanty S, White NJ, Mills AJ.	19187518	2009	Indonesia	treatment for severe malaria	Quinine	hospital	2003-2005	2008	Indonesia		hospital	multi-centre trial	people presenting to hospital	1461		2008 USD		Provider - hospital	146	-	-	-	-	-	-	-	-	-	-	-	-	-	-	-	-	7.21003	78.6834	-	-	14.1066	-	-	-	-	-	-	63.8	-
Cost-effectiveness of artesunate for the treatment of severe malaria.	Lubell Y, Yeung S, Dondorp AM, Day NP, Nosten F, Tjitra E, Abul Faiz M, Yunus EB, Anstey NM, Mishra SK, Mohanty S, White NJ, Mills AJ.	19187518	2009	Myanmar	treatment for severe malaria	Quinine	hospital	2003-2005	2008	Myanmar			multi-centre trial	people presenting to hospital	1461		2008 USD		Provider - hospital	282	-	-	-	-	-	-	-	-	-	-	-	-	-	-	-	-	18.4615	48.8462	-	-	32.6923	-	-	-	-	-	-	26	-
Artemisinin-based combination therapy reduces expenditure on malaria treatment in KwaZulu Natal, South Africa.	Muheki C, McIntyre D, Barnes KI.	15361108	2004	South Africa	treatment for uncomplicated malaria	SP	outpatient in Manguzi subdistrict	2000-2002	2002	South Africa	KwaZulu Natal		longitudinal study	people presenting to health centres	23186	low, EIR < 1	2002 USD	1 USD = 10.5 ZAR	Provider	19929	-	-	-	-	-	-	-	-	-	-	-	-	-	-	-	15.5554	18.5461	-	-	-	-	8.66252	-	-	57.2359	-		7.52	-
Artemisinin-based combination therapy reduces expenditure on malaria treatment in KwaZulu Natal, South Africa.	Muheki C, McIntyre D, Barnes KI.	15361108	2004	South Africa	treatment for uncomplicated malaria	AL	outpatient in Manguzi subdistrict	2000-2002	2002	South Africa	KwaZulu Natal		longitudinal study	people presenting to health centres	23186	low, EIR < 1	2002 USD	1 USD = 10.5 ZAR	Provider	1025	-	-	-	-	-	-	-	-	-	-	-	-	-	-	-	52.6742	12.2434	-	-	-	-	3.98959	-	-	31.0928	-		13.5	-
Artemisinin-based combination therapy reduces expenditure on malaria treatment in KwaZulu Natal, South Africa.	Muheki C, McIntyre D, Barnes KI.	15361108	2004	South Africa	treatment for uncomplicated malaria	SP	outpatients in Manguzi hospital	2000-2002	2002	South Africa	KwaZulu Natal		longitudinal study	hospital outpatients	23186	low, EIR < 1	2002 USD	1 USD = 10.5 ZAR	Provider	3261	-	-	-	-	-	-	-	-	-	-	-	-	-	-	-	5.78198	8.5718	-	-	-	-	4.15405	-	-	81.4935	-		23.49	-
Artemisinin-based combination therapy reduces expenditure on malaria treatment in KwaZulu Natal, South Africa.	Muheki C, McIntyre D, Barnes KI.	15361108	2004	South Africa	treatment for uncomplicated malaria	AL	outpatients in Manguzi hospital	2000-2002	2002	South Africa	KwaZulu Natal		longitudinal study	hospital outpatients	23186	low, EIR < 1	2002 USD	1 USD = 10.5 ZAR	Provider	287	-	-	-	-	-	-	-	-	-	-	-	-	-	-	-	39.9309	1.33735	-	-	-	-	3.28764	-	-	55.4553	-		31.26	-
Artemisinin-based combination therapy reduces expenditure on malaria treatment in KwaZulu Natal, South Africa.	Muheki C, McIntyre D, Barnes KI.	15361108	2004	South Africa	treatment for severe malaria	SP	inpatients in Manguzi hospital	2000-2002	2002	South Africa	KwaZulu Natal		longitudinal study	hospital inpatients	23186	low, EIR < 1	2002 USD	1 USD = 10.5 ZAR	Provider	1902	-	-	-	-	-	-	-	-	-	-	-	-	-	-	-	1.15844	4.49316	-	-	-	-	11.9241	-	-	82.4243	-		173.5	-
Artemisinin-based combination therapy reduces expenditure on malaria treatment in KwaZulu Natal, South Africa.	Muheki C, McIntyre D, Barnes KI.	15361108	2004	South Africa	treatment for severe malaria	AL	inpatients in Manguzi hospital	2000-2002	2002	South Africa	KwaZulu Natal		longitudinal study	hospital inpatients	23186	low, EIR < 1	2002 USD	1 USD = 10.5 ZAR	Provider	108	-	-	-	-	-	-	-	-	-	-	-	-	-	-	-	5.24203	3.11404	-	-	-	-	9.55258	-	-	82.0875	-		237.6	-
The costs of introducing artemisinin-based combination therapy: evidence from district-wide implementation in rural Tanzania.	Njau JD, Goodman CA, Kachur SP, Mulligan J, Munkondya JS, McHomvu N, Abdulla S, Bloland P, Mills A.	18179716	2008	Tanzania	treatment for uncomplicated malaria	ACTs: SP+AS or AL	health centre	2002-2005	2003	Tanzania	Rufiji	district	analysis of district data	people presenting to health centres	212144	EIR 79-1209	2003 USD	1 USD = 1065 TZS	Provider	212144	-	72.8145	7.64942	2.1082	7.50623	-	3.02713	5.02067	-	1.87387	-	-	1.97337	1.63	-	-	-	-	-	-	-	-	-	-	-	-	-	-	-
An economic comparison of chloroquine and sulfadoxine-pyrimethamine as first-line treatment for malaria in South Africa: development of a model for estimating recurrent direct costs.	Wilkins JJ, Folb PI, Valentine N, Barnes KI.	11926003	2002	South Africa	treatemtn for uncomplicated malaria	CQ	health centre	1997	1997	South Africa	Mpumalanga, KwaZulu Natal	district	model	patients presenting to health facility		high, seasonal	1997 USD		Provider		4.52851	3.77188	70.4009	0.767928	-	18.8	-	1.70525	-	-	-	-	100.46	-	-	-	-	-	-	-	-	-	-	-	-	-	-	-	-
An economic comparison of chloroquine and sulfadoxine-pyrimethamine as first-line treatment for malaria in South Africa: development of a model for estimating recurrent direct costs.	Wilkins JJ, Folb PI, Valentine N, Barnes KI.	11926003	2002	South Africa	treatemtn for uncomplicated malaria	SP	health centre	1997	1997	South Africa	Mpumalanga, KwaZulu Natal	district	model	patients presenting to health facility		high, seasonal	1997 USD		Provider		15.9127	20.6746	37.5794	2.69841	-	22.5	-	0.674603	-	-	-	-	20.8	-	-	-	-	-	-	-	-	-	-	-	-	-	-	-	-
The economic burden of inpatient paediatric care in Kenya: household and provider costs for treatment of pneumonia, malaria and meningitis.	Ayieko P, Akumu AO, Griffiths UK, English M.	19161598	2009	Kenya	treatment for malaria in hospital	NA	national hospital	2004-2005	2005	Kenya		7 hospitals	health centre data	children - inpatients	572		2005 USD	1 USD = 75.25 KSH	Provider	211	17.2526	4.25821	-	-	-	78.4997	-	-	-	-	-	-	95.58	-	-	-	-	-	-	-	-	-	-	-	-	-	-	-	-
The economic burden of inpatient paediatric care in Kenya: household and provider costs for treatment of pneumonia, malaria and meningitis.	Ayieko P, Akumu AO, Griffiths UK, English M.	19161598	2009	Kenya	treatment for malaria in hospital	NA	district hospitals	2004-2005	2005	Kenya		7 hospitals	health centre data	children - inpatients	572		2005 USD	1 USD = 75.25 KSH	Provider	211	25.793	5.19064	-	-	-	69.0163	-	-	-	-	-	-	62.42	-	-	-	-	-	-	-	-	-	-	-	-	-	-	-	-
Hospital costs of high-burden diseases: malaria and pulmonary tuberculosis in a high HIV prevalence context in Zimbabwe.	Hongoro C, McPake B.	12631315	2003		hospital treatment for malaria	NA	hospitals	1999	1999	Zimbabwe		6 hospitals		people presenting to hospital				1 USD = 55 ZWD	Provider	197	3.36208	3.32458	30.4337	-	-	62.8796	-	-	-	-	-	-	1559.35	-	-	-	-	-	-	-	-	-	-	-	-	-	-	-	-
Cost of increasing access to artemisinin combination therapy: the Cambodian experience.	Yeung S, Van Damme W, Socheat D, White NJ, Mills A.	18492245	2008		malaria treatment	ACT	malaria outreach team		2005	Cambodia						low, seasonal	2005 USD	1 USD = 3900 riels	Provider	10029	-	-	-	-	-	-	-	-	-	-	-	-	19.31	0.67	-	-	-	-	-	-	-	-	-	-	-	-	-	-	-
Cost of increasing access to artemisinin combination therapy: the Cambodian experience.	Yeung S, Van Damme W, Socheat D, White NJ, Mills A.	18492245	2008		malaria treatment	ACT	village malaria worker		2005	Cambodia						low, seasonal	2005 USD	1 USD = 3900 riels	Provider	100000	-	-	-	-	-	-	-	-	-	-	-	-	11.28	1.51	-	-	-	-	-	-	-	-	-	-	-	-	-	-	-
The cost-effectiveness of improving malaria home management: shopkeeper training in rural Kenya.	Goodman CA, Mutemi WM, Baya EK, Willetts A, Marsh V.	16682433	2006		treatment through shopkeepers	Development phase	shopkeepers	1999-2000	2000	Kenya,	Bahara, Kilifi	Early implementation phase				stable, endemic	2000 USD	1 USD = 76.28 KSH	Provider	35770	-	-	-	-	-	-	-	-	-	-	-	-	-	-	-	-	-	67	7		3	-	25		-	-	-	0.43	-
The cost-effectiveness of improving malaria home management: shopkeeper training in rural Kenya.	Goodman CA, Mutemi WM, Baya EK, Willetts A, Marsh V.	16682433	2006		treatment through shopkeepers	Set up year	shopkeepers	1999-2000	2000	Kenya,	Bahara, Kilifi	Early implementation phase				stable, endemic	2000 USD	1 USD = 76.28 KSH	Provider	35770	-	-	-	-	-	-	-	-	-	-	-	-	-	-	-	-	-	39	22		19	-	19		-	-	-	1.06	-
The cost-effectiveness of improving malaria home management: shopkeeper training in rural Kenya.	Goodman CA, Mutemi WM, Baya EK, Willetts A, Marsh V.	16682433	2006		treatment through shopkeepers	Continuation	shopkeepers	1999-2000	2000	Kenya,	Bahara, Kilifi	Early implementation phase				stable, endemic	2000 USD	1 USD = 76.28 KSH	Provider	35770	-	-	-	-	-	-	-	-	-	-	-	-	-	-	-	-	-	27	38		16	-	19		-	-	-	0.25	-
The cost-effectiveness of improving malaria home management: shopkeeper training in rural Kenya.	Goodman CA, Mutemi WM, Baya EK, Willetts A, Marsh V.	16682433	2006		treatment through shopkeepers	Development phase	shopkeepers	1999-2000	2000	Kenya,	Bahara, Kilifi	Recommended district phase				stable, endemic	2000 USD	1 USD = 76.28 KSH	Provider	472750	-	-	-	-	-	-	-	-	-	-	-	-	-	-	-	-	-	75	12		5	-	8		-	-	-	0.018	-
The cost-effectiveness of improving malaria home management: shopkeeper training in rural Kenya.	Goodman CA, Mutemi WM, Baya EK, Willetts A, Marsh V.	16682433	2006		treatment through shopkeepers	Set up year	shopkeepers	1999-2000	2000	Kenya,	Bahara, Kilifi	Recommended district phase				stable, endemic	2000 USD	1 USD = 76.28 KSH	Provider	472750	-	-	-	-	-	-	-	-	-	-	-	-	-	-	-	-	-	12	36		29	-	21		-	-	-	0.19	-
The cost-effectiveness of improving malaria home management: shopkeeper training in rural Kenya.	Goodman CA, Mutemi WM, Baya EK, Willetts A, Marsh V.	16682433	2006		treatment through shopkeepers	Continuation	shopkeepers	1999-2000	2000	Kenya,	Bahara, Kilifi	Recommended district phase				stable, endemic	2000 USD	1 USD = 76.28 KSH	Provider	472750	-	-	-	-	-	-	-	-	-	-	-	-	-	-	-	-	-	11	39		31	-	19		-	-	-	0.07	-
[truncated: 7 more columns]

[truncated: 6 more sheets: Other int raw data, ITN, IRS, IPT, diagnostics, treatment]
